# Supplementary material for: Sensitive periods during the development and expression of vertebrate sexual signals: A systematic review
Source: Ecol Evol. 2021 Oct 11;11(21):14416–32. doi: 10.1002/ece3.8203 (PMC8571593; doi:10.1002/ece3.8203)
Supplement: Supplementary file 1 — Table S1‐S2 [file ECE3-11-14416-s001.xlsx]

## Sheet: Table S1
Title	Include	FirstAuthor	WhoScored	Year	Journal	TaxonGroup	CommonName	ScientificName	Experimental	Longitudinal	Sex	LifeStage	LifeStages	ConditionMeasurement	Env_Var_Type_1	Env_Var_Name_1	Env_Var_Type_2	Env_Var_Name_2	Env_Var_Type_3	Env_Var_Name_3	Env_Var_Type_4	Env_Var_Name_4	Trait_Modality_1	Trait_Name_1	Trait_dimorphic_1	Trait_SS_1	Trait_Modality_2	Trait_Name_2	Trait_dimorphic_2	Trait_SS_2	Trait_Modality_3	Trait_Name_3	Trait_dimorphic_3	Trait_SS_3	Trait_Modality_4	Trait_Name_4	Trait_dimorphic_4	Trait_SS_4	Trait_Modality_5	Trait_Name_5	Trait_dimorphic_5	Trait_SS_5	Trait_Modality_6	Trait_Name_6	Trait_dimorphic_6	Trait_SS_6	TimeBetweenMeasures	Summary	Notes
Condition dependence of advertisement calls in male African clawed frogs	Yes	Wang	MTM	2019	Journal of Ethology	Amphibian	African clawed frog	Xenopus laevis	Yes	Yes	M	Breeding		body mass, scaled mass index, immunological condition	nutrition	food quantity							Acoustic	Call properties (effort, within-bout call rate, dominant freq)	Yes	Unclear / not mentioned																					46 days	we manipulated food availability in male Xenopus laevis in order to determine whether certain characteristics of advertisement call in X. laevis are condition-dependent and how food depletion modulates the association between individual condition and signaling performance.	State that calling behavior is associated with mating success, and these acoustic characteristics are potentially costly and associated with parasitism, but do not directly say that these acoustic traits are SS
Condition-dependent ways to manage acoustic signals under energetic constraint in a tree frog	Yes	Brepson	MTM	2012	Behavioral Ecology	Amphibian	European treefrog	Hyla arborea	Yes	Yes	M	Breeding		body mass	nutrition	Diet quantity (fed or starved)	climate/weather	Temperature					Acoustic	Call properties (total calls, dominant freq, call duration, call rate)	Yes	Yes - cited																					10 days	Manipulated diet, studied acoustic signalling properties. Starved frogs were also re-fed to study effect of diet. Found that temperature, not diet, affected calling rates. However, frequent callers lost the most mass
Plasticity in the vocalizations of anurans in response to traffic noise	Yes	Cunnington	MTM	2010	ACTA OECOLOGICA-INTERNATIONAL JOURNAL OF ECOLOGY	Amphibian	green frogs, northern leopard frogs, gray treefrogs, and American toads	Rana clamitans, Rana pipiens, Hyla versicolor, and Bufo americanus	Yes	Yes	M	Breeding			noise	noise							Acoustic	call properties (rate, dominant frequency, amplitude)	Yes	Unclear / not mentioned																					3 minutes	Many species use acoustic signals to attract mates, and such signals can be degraded by anthropogenic noise. Anuran abundance has been shown to be negatively correlated with road traffic which could be due in part to the interruption of mate attraction by traffic noise. However, this impact could be small if anurans can alter their vocalization characteristics to avoid masking of their calls by t…
Staying ahead of the game-plasticity in chorusing behavior allows males to remain attractive in different social environments	Yes	Neelon	RJS	2019	BEHAVIORAL ECOLOGY AND SOCIOBIOLOGY	Amphibian	green tree frogs	Hyla cinerea	Yes	Yes	M	Breeding			social	attractiveness of conspecific playback call	social	heterospecific vs conspecific playback					Acoustic	multiple aspects of chorus traits	yes	Yes - cited																					7 minutes	The dynamic nature of many breeding aggregations, where the composition and attractiveness of a male's competitors are ever changing, places extreme pressure on advertising males to remain competitive. In response to this challenge, males may adjust the properties of their calls or change when they signal relative to their nearest neighbors, which are likely their strongest competitors. We used t…	males show rapid plasticity in various aspects of call
Condition-dependent signaling and adoption of mating tactics in an amphibian with energetic displays	Yes	Humfeld	MTM	2013	Behavioral Ecology	Amphibian	Green treefrogs	Hyla cinerea	Yes	Yes	M	Breeding		Body mass	nutrition	Food limitation	climate/weather	Temperature					Acoustic	Call properties (low and high freq, amplitude, duration, period, call effort)	Yes	Yes - cited																					3-6 days (feeding experiment), ~ 6 days (longitudinal temp analysis)	studied body size vs. acoustic signalling, how changes with condition	Also studied how condition influences mating strategy: active calling or satellite male
Males increase call frequency, not intensity, in response to noise, revealing no Lombard effect in the little torrent frog	Yes	Zhao	RJS	2018	ECOLOGY AND EVOLUTION	Amphibian	little torent frog	Amolops torrentis	Yes	Yes	M	Breeding			noise	noise type							Acoustic	various aspects of Acoustic signal: minimum frequency, maximum frequency, call duration, call rate, call effort, amplitude, and bandwidth (the difference between maximum and minimum frequency of call) from power spectra	yes	Unclear / not mentioned																					5 minutes	Noise is one of the main factors that can influence the processes of sound communication across a wide range of animal groups. Although the effects of ambient noise on animal communication, including anthropogenic noise, have received increasing attention, few studies have examined changes in the fine structure of acoustic signals produced by vocalizing species in constantly noisy environments. H…	not really sure trait is SS - inferred but no direct evidence in paper or cited as such
Linking amphibian call structure to the environment: the interplay between phenotypic flexibility and individual attributes	Yes	Ziegler	MTM	2011	BEHAVIORAL ECOLOGY	Amphibian	Montevideo tree frog	Hypsiboas pulchellus	Yes	Yes	M	Breeding			other	physical environment (styrofoam enclosure)							Acoustic	call properties (PCA of dominant frequencies, duration of note and call, and internote interval)	Yes	Unclear / not mentioned																					unknown	The structure of the environment surrounding signal emission produces different patterns of degradation and attenuation. The expected adjustment of calls to ensure signal transmission in an environment was formalized in the acoustic adaptation hypothesis. Within this framework, most studies considered anuran calls as fixed attributes determined by local adaptations. However, variability in vocali…
Condition-dependent trade-offs between sexual traits, body condition and immunity: the effect of novel habitats	Yes	Iglesias-Carrasco	MTM	2016	BMC Evolutionary Biology	Amphibian	Palmate newt	Lissotriton helveticus	Yes	No	M	Breeding			other	water infused with oak vs. eucalyptus vs. pine leaves							Morphological	PCA of tail crest depth, caudal filament, tail crest area, hind-feet web	Yes	Unclear / not mentioned																					21 days	compared populations in diff habitats in sexual size trait in response to manipulation	All sexual traits analysed together as PC1; looks like they are assumed to be SS because these traits are developed during the breeding season and are dimorphic
Information-content of morphological and behavioural sexual traits in the Palmate newt (Lissotriton helveticus)	Yes	Cornuau	MTM	2014	Behavioral Processes	Amphibian	Palmate newt	Lissotriton helveticus	Yes	Yes	M	Breeding		mass/length	nutrition	Diet quantity (fed or starved)							Morphological	filament length	Yes	Yes - cited	Behavioral	Courtship activity	Yes	Yes - cited	Morphological	hind foot web size	Yes	Unclear / not mentioned	Morphological	crest size	Yes	Unclear / not mentioned									28 days	Experimentally restricted diet, tested morphological and behavioral traits. Morphology correlated to condition, but courtship activity did not. Manipulation took place in early breeding season.	Evidence possible weak for the behavioral trait being SS.
Interactive effects of competition and social environment on the expression of sexual dimorphism	Yes	De Lisle	MTM	2014	Journal of Evolutionary Biology	Amphibian	Red-spotted newt	Notophthalmus viridescens	Yes	Yes	B	Breeding		Body mass	social	Presence of a fish competitor	social	sex ratio					Morphological	Tail height	Yes	Yes - cited																					4 months	Experimentally maniputlated sec ration and interspecific resource competition, measured tail height, sexual size dimorphism	also measured metamorphosis to terrestrial form; more likely in some treatments. Breeding / prebreeding? Say that newts breed in spring and fall and experiment took place in summer and fall
Plasticity of aggressive signalling and its evolution in male spring peepers, Pseudacris crucifer	Yes	Marshall	MTM	2003	ANIMAL BEHAVIOUR	Amphibian	spring peepers	Pseudacris crucifer	Yes	Yes	M	Breeding			social	playback of advertisement vs. aggressive calls							Acoustic	advertisement call rate	Yes	Yes - in study																					12 minutes	Acoustic communication is important for determining and maintaining intermale spacing in breeding aggregations of anurans and insects. Because the number and proximity of signalling males can show extensive temporal and spatial variation, we should expect to find mechanisms that permit males to modify their signalling behaviour in ways that balance the needs to attract females and defend their ca…
Context-dependent plasticity of aggressive signalling in a dynamic social environment	Yes	Humfeld	MTM	2009	ANIMAL BEHAVIOUR	Amphibian	spring peepers	Pseudacris crucifer	Yes	Yes	M	Breeding			social	playback of advertisement vs. aggressive calls							Acoustic	advertisement call rate	Yes	Unclear / not mentioned																					5 minutes	Frog choruses are dynamic social environments in which males must balance the conflicting demands of attracting a female and defending their calling site. The optimal trade-off is probably one that adaptively tracks temporal and spatial changes in the local social environment. Previous studies have indicated that a male frog's propensity to interact aggressively with its nearby neighbours reflect…	also measured aggressive call rate
Vocal responses to noise reveal the presence of the Lombard effect in a frog	Yes	Halfwerk	RJS	2016	BEHAVIORAL ECOLOGY	Amphibian	tungara frog	Physalaemus pustulosus)	Yes	Yes	M	Breeding			noise	noise treatments (low and high freq noise, chorus noise)							Acoustic	various aspects of calls (complexity, whine, chuck, Acoustic energy, amplitude)	yes	Yes - cited																					1 minute	Many animal communication systems have evolved signal flexibility depending on environmental conditions. A common strategy of vocal communication is to increase amplitude in response to increasing noise levels. This phenomenon, known as the Lombard effect, is a widespread trait among mammals and birds. Anurans are a major group with many species that rely heavily on acoustic signals for sexual co…
An experimental test of the contributions and condition dependence of microstructure and carotenoids in	Yes	Shawkey	MTM	2006	Proceedings of the Royal Society B	Bird	American Goldfinch	Carduelis tristis	Yes	No	M	Nonbreeding			nutrition	food quantity	nutrition	carotenoid supplementation					Visual	breast feather color (carotenoid concentration (HPLC), yellow chroma, UV chroma, blue chroma, brightness, hue)	Yes	Unclear / not mentioned																					2-3 months	Inan experiment on captive American goldfinchesCarduelis tristis, we manipulated two parameters, carotenoidavailability and food availability, known to affect the expression of carotenoid pigments in a full-factorialdesign. Yellow feathers from these birds were then analysed in two ways. First, we used full-spectrumspectrometry and high-performance liquid chromatography to examine the extent to w…
A multifactorial test of the effects of carotenoid access, food intake and parasite load on the production of ornamental feahers and bill coloration in American goldfinches	Yes	Hill	MTM	2009	Journal of Experimental Biology	Bird	American Goldfinch	Carduelis tristis	Yes	No	M	Breeding		Body fat, lean dry mass	nutrition	food quantity	nutrition	Carotenoid supplement	parasites	Treated with antimicrobial or not			Visual	Yellow plumage color (hue, brightness, UV chroma, yellow chroma)	Yes	Unclear / not mentioned	Visual	bill color (hue, saturation, brightness)	No	Unclear / not mentioned																	3 months	Manipulated food, immune status, and parasite load to test relative importance on plumage and bill color. Bill color affected by all 3 treatments, plumage mostly by diet	Treatment duration varied a bit between individuals
Detrimental effects of carotenoid pigments: the dark side of bright coloration	Yes	Huggins	MTM	2010	Naturwissenschaften	Bird	American Goldfinch	Carduelis tristis	Yes	No	M	Nonbreeding		creatine kinase, vertical flight performance	nutrition	carotenoid supplementation							Visual	carotenoid-based plumage yellow chroma	Yes	Unclear / not mentioned																					60 days	manipulated dietary carotenoid content, noted that increased carotenoid intake damaged organs, thereby potentially being costly	Trait mentioned as SS generally but not in this species specifically
Singing as a handicap: the effects of food availability and weather on song output in the Australian reed warbler Acrocephalus australis	Yes	Berg	MTM	2005	JOURNAL OF AVIAN BIOLOGY	Bird	Australian Reedwarbler	Acrocephalus australis	Yes	Yes	M	Breeding			nutrition	food quantity	climate/weather	PCA of temperature, humidity, dew point, atmospheric pressure, and wind speed					Acoustic	song properties (rate and length)	Yes	Unclear / not mentioned																					2 months	Bird song is generally regarded as a sexually selected trait, and may represent a reliable handicap signal under at least certain conditions. Females may use the degree of male song production as a reliable cue to male condition or territory quality. We investigated the effect of supplementary feeding on song output in the migratory Australian reed warbler Acrocephalus australis. We experimentall…
Corticosterone mediates the condition-dependent component of melanin-based coloration	Yes	Roulin	RJS	2008	Animal Behavior	Bird	Barn Owl	Tyto alba	Yes	Yes	B	Juvenile		body mass	stress	Corticosterone							Visual	melanin black spot size & number	Yes	Yes - cited	Visual	breast color	Yes	Yes - cited																	~25 days	This hypothesis predicts that stressful factors induce a rise in circulating cortico-sterone which inhibits the secretion of melanocortins and tyrosinase and in turn melanin production. Wetested this prediction by manipulating the level of corticosterone at the time of melanin production innestling barn owls,Tyto alba, a species showing heritable variation in the degree of phaeomelanismfrom reddi…	Manipulated cort levels in nestling barn owls, measured subsequent expression of melanin in ornamental plumage
SEXUAL SELECTION IN THE MONOGAMOUS BARN SWALLOW (HIRUNDO-RUSTICA) .1. DETERMINANTS OF TAIL ORNAMENT SIZE	Yes	MOLLER	MTM	1991	EVOLUTION	Bird	Barn Swallow	Hirundo rustica	No	Yes	B	Multiple	Breeding (carry-over)		parasites	mite load of nest	climate/weather	mean winter precipitation					Morphological	tail streamer length	Yes	Yes - cited																					1 year	The proportion of phenotypic variance in the length of the sexually selected tail of the monogamous barn swallow Hirundo rustica that is attributable to genetic variance was studied in the field in Denmark during a seven-year period. Tail length was on average 20% greater in males than in females. Tail length correlated with wing length, but not with other morphological traits. Tail length increa…
Ecological conditions during winter affect sexual selection and breeding in a migratory bird	Yes	Saino	MTM	2004	PROCEEDINGS OF THE ROYAL SOCIETY B-BIOLOGICAL SCIENCES	Bird	Barn Swallow	Hirundo rustica	No	Yes	B	Nonbreeding			climate/weather	NDVI							Visual	tail length	Yes	Yes - cited																					1 year	Populations of migratory birds have undergone marked declines, although the causes and mechanisms remain unknown. Because environmental effects on population dynamics are mediated by the effects of ecological factors on individuals, understanding changes in individual phenotypes in response to ecological conditions is key to understanding population trends. We show that breeding individuals of a …
Color signals in the black grouse (Tetrao tetrix): Signal properties and their condition dependency	Yes	Siitari	RJS	2007	American Naturalist	Bird	Black Grouse	Lyrurus tetrix	Yes	Yes	B	Multiple	Nonbreeding, Breeding	body mass	testosterone	Testosterone							Visual	Breast coloration (blue chroma, UV chroma, total reflectance)	Yes	Yes - in study	Visual	comb color	Yes	Unclear / not mentioned	Morphological	Comb size	Yes	Yes - cited	Morphological	Lyre length	Yes	Unclear / not mentioned									10 months	Field data indicated that older males had more chromatic coloration than yearlings. Blue chroma of males was correlated with male mating success.We experimentally manipulated yearling birds with testosterone implants and found that testosterone-implanted males had impaired expression of several sexual ornaments: 10 months after the implantation, both structuralbased blue and carotenoid-based red …	Manipulated T to study ornament expression (also tail length)
Moult speed affects structural feather ornaments in the blue tit	Yes	Griggio	MTM	2009	Journal of Evolutionary Biology	Bird	Blue Tit	Cyanistes caeruleus	Yes	No	B	Nonbreeding			light	photoperiod							Visual	crown coloration (PCA of spectra standardized by brightness)	Yes	Unclear / not mentioned	Visual	white cheek patch (PCA of spectra standardized by brightness)	Yes	Unclear / not mentioned	Visual	carotenoid-based breast plumage (PCA of spectra standardized by brightness)	Yes	Unclear / not mentioned													40 days	We experimentally accelerated the moult speed of a group of blue tits (Cyanistes caeruleus) by exposing them to a rapidly decreasing photoperiod and compared the spectral characteristics of their structural feather colours with those of control birds. Blue tits were sexually dimorphic on the UV/blue crown and on the white cheek feathers. Moult speed, however, dramatically reduced brightness and t…	evidence that yellow belly and white cheek are SS is weak
Effects of nestling condition on UV plumage traits in blue tits: an experimental approach	Yes	Jacot	RJS	2006	Behavioral Ecology	Bird	Blue Tit	Cyanistes caeruleus	Yes	Yes	B	Juvenile		body condition (mass corrected for tarsus length)	social	brood size							Visual	Tail structural color (brightness, hue, chroma, UV chroma)	Yes	Yes - cited	Visual	Carotenoid-based breast color (brightness, carotenoid chroma, UV chroma)	Yes	Yes - cited																	16 days	We conducted a brood size manipulation in blue tits (Parus caeruleus) to investigate condition-dependent effects on plumage coloration in male and female offspring. Carotenoid chroma and UVreflectance of the yellow breast plumage showed condition-dependent expression in male and female fledglings. However, only males that were raised in reduced broods had higher UV reflectance in the UV/blue tail…	Manipulated brood size, studied male and female eventual coloration
Female plumage coloration is sensitive to the cost of reproduction. An experiment in blue tits	Yes	Doutrelant	MTM	2012	Journal of Animal Ecology	Bird	Blue Tit	Cyanistes caeruleus	Yes	Yes	B	Multiple	Carry-over (Breeding to Breeding)	body mass	predation	breeding effort (clutches removed)							Visual	cap color (UV-blue hue and brightness)	Yes	Yes - cited	Visual	yellow breast color (chroma and brightness)	No	Yes - cited																	1 year	Manipulated brood size, measured effects on uv and carotenoid based plumage in subsequent breeding season	citations for SS say 'hypothesized to be sexually selected'
No evidence for general condition-dependence of structural plumage colour in blue tits: an experiment	Yes	Peters	MTM	2011	Journal of Evolutionary Biology	Bird	Blue Tit	Cyanistes caeruleus	Yes	Yes	B	Multiple	Juvenile, Nonbreeding	body mass / tarsus length	nutrition	diet quality							Visual	UV-blue cap	Yes	Yes - cited	Visual	white cheek patch	Yes	Unclear / not mentioned																	3 and 8 months	we experimentally manipulated general condition within the natural range, avoiding deprivation or stressful treatments. We measured reflectance of the structuralâ€coloured UV/blue crown, a sexually selected trait in males, and the white cheek, a nonpigmented structural colour, directly after moult and again during the following spring mating season.
Flirting with danger: predation risk interacts with male condition to influence sexual display	Yes	de Moraes	MTM	2019	Behavioral Ecology	Bird	Blue-black Grassquit	Volatinia jacarina	Yes	No	M	Breeding		parasite load, color, mass/tarsus length	predation	predator playback							Behavioral	Leaping display duration	Yes	Unclear / not mentioned																					1 hour 10 minutes	There are three different hypotheses to explain how signaling males can deal with increased predation risk: (1) males invest in survival by decreasing signal conspicuousness; (2) males invest in reproduction by increasing signal conspicuousness; and (3) male response is condition-dependent according to his residual reproductive value. Here, we used blue-black grassquits (Volatinia jacarina) to te…	manipulated breeding env and measured behavioral trait. Seems like it is assumed/implied that these displays are SS but not clear that there is evidence
Here comes the sun: multimodal displays are associated with sunlight incidence	Yes	Sicsu	MTM	2013	BEHAVIORAL ECOLOGY AND SOCIOBIOLOGY	Bird	Blue-black Grassquit	Volatinia jacarina	No	Yes	M	Breeding			light	sunlight							Behavioral	display rate	Yes	Unclear / not mentioned																					5 min	Conspicuousness of courtship signals in animals likely evolved to maximize mate attraction while minimizing predator detection. It is assumed, though largely unknown, that environmental and luminosity conditions affect the detectability of ornaments and motor displays and could thus strongly influence behavior. We combined visual models and behavioral observations to test whether the multimodal d…
Plumage maintenance affects ultraviolet colour and female preference in the budgerigar	Yes	Griggio	MTM	2010	Behavioral Processes	Bird	Budgerigar	Melopsittacus undulatus	Yes	No	M	Breeding			other	preening	light	UV-blocking treatment					Visual	throat color (hue, brightness, UV chroma)	No	Yes - in study	Visual	breast color (hue, brightness, UV chroma)	No	Yes - in study																	36 hours	We investigated whether preening can influence plumage reflectance and whether females show a preference for plumage cleanliness in captive-bred, wild-type budgerigars, Melopsittacus undulatus. To do this, we compared the spectral colour of birds that were allowed to preen their plumage and individuals that were prevented from preening. The plumage of birds that were prevented from preening showe…	Mate choice tests were based on amount of time female spent near male (not mating success or reproductive success) and did not test traits separately
Male bull-headed shrikes use food caches to improve their condition-dependent song performance and pairing success	Yes	Nishida	MTM	2019	Animal Behavior	Bird	Bull-headed Shrike	Lanius bucephalus	Yes	No	M	Nonbreeding			nutrition	food quantity							Acoustic	song characteristics (high low and max freq, bandwidth, duration, tempo, repertoire size)	Yes	Yes - in study																					1 month	To test this idea, we investigated correlations between the number of caches that males retrieved, male song and pairing success, in the bull-headed shrike, Lanius bucephalus.	Explicitly lays out what the nonbreeding and breeding season is and when the manipulations and measurements occured - nice! Also tested effects of env manipulation on pair formation, and compared effects of manipulation on acoustic trait known to be SS to those not SS. Gold standard study
Genotype-by-environment interactions in the determination of the size of a secondary sexual character in the collared flycatcher (Ficedula albicollis)	Yes	Qvarnstrom	MTM	1999	Evolution	Bird	Collared Flycatcher	Ficedula albicollis	Yes	No	M	Juvenile		residuals of mass regressed on tarsus length	social	brood size							Visual	forehead badge size	Yes	Yes - cited																					1 year	In this study,I investigated whether the estimated heritability of a condition-dependent secondary sexual character (i.e., the whiteforehead badge) in the collared flycatcher varied depending on environmental conditions experienced during offspringgrowth. The data were collected over a period of 14 years making it possible to exploit natural variation in natalconditions. In addition, natal condit…	measures taken on recruited sons (not all returned)
Phenotypic plasticity in the expression of sexually selected traits: neglected components of variation	Yes	Griffith	MTM	2001	ANIMAL BEHAVIOUR	Bird	Collared Flycatcher	Ficedula albicollis	Yes	Yes	M	Multiple	Carry-over (breeding to breeding)		other	previous reproductive effort (BSM)							Visual	forehead patch width	Yes	Yes - cited																					1 year	There are numerous studies of between-individual variation in the expression of sexually selected traits, but relatively few of variation within individuals. We investigated within-individual variation, both between and within years, in the size of the sexually selected white forehead patch of the male collared flycatcher, Ficedula albicollis. Patch size was determined from direct measurements of…	carry-over from previous breeding season
Climatic and temporal effects on the expression of secondary sexual characters: Genetic and environmental components	Yes	Garant	MTM	2004	EVOLUTION	Bird	Collared Flycatcher	Ficedula albicollis	No	Yes	M	Nonbreeding			climate/weather	NAO index	climate/weather	mean winter temp	climate/weather	mean winter precip			Visual	forehead patch size	Yes	Yes - cited	Visual	Wing patch size	Yes	Yes - cited																	1 year	Despite great interest in sexual selection, relatively little is known in detail about the genetic and environmental determinants of secondary sexual characters in natural populations. Such information is important for determining the way in which populations may respond to sexual selection. We report analyses of genetic and large-scale environmental components of phenotypic variation of two seco…
Dynamics of multiple sexual signals in relation to climatic conditions	Yes	Hegyi	MTM	2007	Evolutionary Ecology Research	Bird	Collared Flycatcher	Ficedula albicollis	No	Yes	M	Multiple	Juvenile, Nonbreeding		climate/weather	winter climate							Visual	patch size and width	Yes	Yes - cited																					~1 year	Studied several years of climate and phenotype data for same individuals
Facultative development of courtship and communication in juvenile male cowbirds (Molothrus ater)	Yes	White	MTM	2002	BEHAVIORAL ECOLOGY	Bird	Cowbird	Molothrus ater	Yes	Yes	M	Multiple	Juvenile, Nonbreeding, Breeding		social	presence of adult males							Acoustic	undirected song	Yes	Unclear / not mentioned	Acoustic	female-directed song	Yes	Unclear / not mentioned																	9 months	We investigated effects of naturally occurring variation in experience with adult males on development of song and courtship competence in captive juvenile cowbirds. We studied birds in groups housed in large outdoor aviaries that allowed birds to regulate access to social stimulation. In two aviaries, we housed juvenile males and females either with or without adult males. Birds remained in thes…
Diet quality affects an attractive white plumage pattern in dark-eyed juncos (Junco hyemalis)	Yes	McGlothlin	RJS	2007	Behavioral Ecology and Sociobiology	Bird	Dark-eyed Junco	Junco hyemalis	Yes	Yes	M	Breeding		mass, age, tail regrowth rate	nutrition	Protein content							Visual	tail white ( percentage of tail white)	Yes	Yes - cited																					2.5 months	In male dark-eyed juncos (Junco hyemalis), the size of a white patch on the tail contributes to attractiveness and mating success. Using captive males, we examined the effects of diet quality on the size and brightness of the tail-white patch. After removing four tail feathers to induce replacement, we maintained subjects on a subsistence (low-protein) or enriched (high-protein) diet while induce…	Manipulated diet and pulled feathers to measure regrowth under different nutritional conditions
Plasticity in reproductive phenotypes reveals status-specific correlations between behavioral, morphological, and physiological sexual traits	Yes	Cornwallis	MTM	2008	EVOLUTION	Bird	Domestic Fowl	Gallus gallus	Yes	Yes	M	Breeding			social	social status							Behavioral	vigilance	Yes	Yes - cited	Morphological	comb size	Yes	Yes - cited																	1 week (behavior), 2 weeks (morphology)	Reproductive success is determined by a complex interplay between multiple sexual traits that promote mate acquisition and, following copulation, provide control over paternity. The intensity of sexual competition that individuals experience often fluctuates, and here we investigate how this influences the expression of reproductive traits and their relationships. We show in the fowl, Gallus gall…	body mass used in male-male competition
The effect of rearing environment on blue structural coloration of eastern bluebirds (Sialia sialis)	Yes	Siefferman	RJS	2007	Behavioral Ecology and Sociobiology	Bird	Eastern Bluebird	Sialia sialis	Yes	Yes	B	Juvenile		body condition (mass corrected for tarsus length)	social	brood size manipulation							Visual	wing plumage coloration (UV chroma, hue, brightness)	Yes	Yes - cited																					14 days (into nestling period)	We cross-fostered nestlings to create enlarged and reduced broods with the purpose of manipulating parental feeding rates and measured the effect on nestling growth and plumage coloration. Brood size influenced feeding rates to offspring, but the effect varied with season. In general, male nestlings reared in reduced broods were fed more often, weighed more, and displayed brighter structural plum…
Evidence for sexual selection on structural plumage coloration in female eastern bluebirds (Sialia sialis)	Yes	Siefferman	MTM	2005	Evolution	Bird	Eastern Bluebird	Sialia sialis	Yes	Yes	B	Nonbreeding		mass	nutrition	food quantity							Visual	breast plumage color (brightness, chroma)	Yes	Yes - cited	Visual	rump color (UV chroma, brightness, hue)	Yes	Yes - in study	Visual	tail color (UV chroma, brightness, hue)	Yes	Yes - in study													4 months	First, we testedthe effect of food intake on expression of structural and melanin coloration in female eastern bluebirds to determinewhether structural or melanin coloration are condition-dependent traits. Females that were given ad libitum access tofood displayed more ornamented structural coloration than females on a food-restricted diet, but there was no effectof the experiment on melanin orna…
Condition-dependent expression of melanin-based coloration in the Eurasian kestrel	Yes	Piault	MTM	2012	Naturwissenschaften	Bird	Eurasian Kestrel	Falco tinnunculus	Yes	No	B	Juvenile			social	Brood size							Visual	Melanin-based tail band width	Yes	Unclear / not mentioned																					25 days	manipulated brood size, measured resulting juvenile expression of tail bands.	Unclear if this trait is sexually selected; evidence seems weak
Phenotypic plasticity affects the response of a sexually selected trait to anthropogenic noise	Yes	Montague	MTM	2013	BEHAVIORAL ECOLOGY	Bird	European Robin	Erithacus rubecula	Yes	Yes	M	Breeding			noise	anthropogenic noise							Acoustic	song characteristics (number unique syllables, minimum freq, maximum freq, bandwidth, song length)	Yes	Unclear / not mentioned																					3 min	Sexually selected traits are shaped by an interaction between sexual selection and other natural selection pressures in the environment. However, there is little understanding of how recent anthropogenic environmental change affects the elaboration of sexually selected traits. Most sexually selected traits are complex displays comprising multiple components that interact in a functional way, ther…	cited a study that females prefer to approach males with greyer tail feathers, but this does not provide strong evidence of SS
Consistency of structural color across molts: The effects of environmental conditions and stress on feather ultraviolet reflectance	Yes	Windsor	MTM	2019	Auk	Bird	Florida Scrub-Jay	Aphelocoma coerulescens	Yes	Yes	B	Multiple	Juvenile, Nonbreeding	mass at capture, nestling mass, hematocrit	stress	CORT-treated waxworms	social	Group size, presence of stepparent	parasites	infection (Y/N)	other	habitat quality (area of oak scrub and time since fire)	Visual	tail UV structural color (brightness, UV chroma, hue)	Yes	Unclear / not mentioned																					6 months	We compared juvenile and adult feathers in free-living Florida Scrub-Jays (Aphelocoma coerulescens) to measure UV color change within individuals across molts and to assess possible sources of change.	Exploration of juvenile color is observational, but juvenile color is used as an explanatory variable, as well as CORT treatment and other habitat variables, in adult color. Some aspects seem longitudinal and some experimental, hard to pick apart. Does inclusion of juvenile color in models give same info as change in trait models?
Proximate mechanisms of variation in the carotenoid-based plumage coloration of nestling great tits (Parus major L.)	Yes	Tschirren	MTM	2002	Journal of Evolutionary Biology	Bird	Great Tit	Parus major	Yes	No	B	Juvenile		mass	social	brood size	nutrition	carotenoid supp	parasites	hen fleas added			Visual	breast coloration (PC of hue, saturation, brightness)	No	Unclear / not mentioned																					15 days	In an experimental field study with carotenoid supplementation, simultaneous crossâ€fostering, manipulation of brood size and ectoparasite load, we investigated the relative importance of these mechanisms for the variation in carotenoidâ€based coloration of nestling	gold standard study
Environmental and Genetic Effects on Pigment-Based vs. Structural Component of Yellow Feather Colouration	Yes	Matrkova	MTM	2012	PLoS One	Bird	Great Tit	Parus major	Yes	No	B	Juvenile		residuals of body mass regressed on tarsus length	social	foster maternal age	social	brood size	nutrition	feeding rate			Visual	breast feather color (carotenoid chroma)	Yes	Unclear / not mentioned	Visual	structural reflectance (background reflectance)	Unknown	Unclear / not mentioned																	14 days	Cross-foster to determine developmental effects and heritability of structural vs. carotenoid plumage
Independent sources of condition dependency and multiple pathways determine a composite trait: lessons from carotenoid-based plumage	Yes	Romero-Diaz	MTM	2013	Journal of Evolutionary Biology	Bird	Great Tit	Parus major	Yes	No	B	Juvenile			nutrition	Carotenoid supplement	disease	Immune challenge					Visual	Breast color (hue, saturation, brightness, UV chroma, UV reflectance, RUVpeak, carotenoid chroma, background reflectance, carotenoid concentration)	No	Unclear / not mentioned	Visual	feather structure (length, barb density, feather opacity, developmental stage)	No	Unclear / not mentioned																	11 days	manipulated both carotenoid supplementation and immune challenge in nestlings, then measured several plumage traits in carotenoid and structural signalling	Points out the composite nature of many signal traits. Cites studies in other bird systems about carotenoid and structural coloration being SS (but not in great tits)
Difficulties when Assessing Birdsong Learning Programmes under Field Conditions: A Re-Evaluation of Song Repertoire Flexibility in the Great Tit	Yes	Rivera-Gutierrez	MTM	2011	PLOS ONE	Bird	Great Tit	Parus major	Yes	Yes	M	Breeding			social	playback of self vs other	social	same vs. new neighbor					Acoustic	repertoire size	Yes	Unclear / not mentioned																					12 min (experiment), 1 year (longitudinal)	There is a remarkable diversity of song-learning strategies in songbirds. Establishing whether a species is closed-or open-ended is important to be able to interpret functional and evolutionary consequences of variation in repertoire size. Most of our knowledge regarding the timing of vocal learning is based on laboratory studies, despite the fact that these may not always replicate the complex e…	Both an experiment and a longitudinal study
Repertoire size and composition in great tits: a flexibility test using playbacks	Yes	Franco	MTM	2009	ANIMAL BEHAVIOUR	Bird	Great Tit	Parus major	Yes	Yes	M	Breeding			social	playback of self vs other							Acoustic	repertoire size	Yes	Yes - cited	Acoustic	New songs	Yes	Unclear / not mentioned																	4-10 days	In many bird species, song repertoire characteristics play an important role in intersexual competition and intrasexual attraction. Studies on the importance of having a large repertoire typically assume the available song types as a fixed trait. However, repertoire composition may be flexible. We explored the effects of playbacks on the composition and use of the song type repertoire in great ti…
Tactical allocation of effort among multiple signals in sage grouse: an experiment with a robotic female	Yes	Patricelli	MTM	2010	BEHAVIORAL ECOLOGY	Bird	Greater Sage-Grouse	Centrocercus urophasianus	Yes	No	M	Breeding			social	distance to female robot							Behavioral	strut rate	Yes	Yes - in study																					10 min	Males in many species have complex, multicomponent sexual signals, and there may be trade-offs between different signal components. By adjusting their signaling behaviors, males may be able to produce more attractive courtship displays in the face of these trade-offs, but this possibility has rarely been tested. In this study, we examined adaptive adjustment of display behaviors during courtship …
Condition-dependence of multiple carotenoid-based plumage traits: an experimental study	Yes	Peters	RJS	2008	Functional Ecology	Bird	Greenfinch	Carduelis chloris	Yes	Yes	M	Multiple	Nonbreeding, Breeding	body mass, hematocrit	nutrition	dietary access to carotenoids							Visual	crown plumage color (cone catches and carotenoid chroma)	Yes	Yes - cited	Visual	back plumage color (cone catches and carotenoid chroma)	Yes	Yes - cited	Visual	rump plumage color (cone catches and carotenoid chroma)	Yes	Yes - cited	Visual	tail plumage color (cone catches and carotenoid chroma)	Yes	Yes - cited	Visual	breast plumage color (cone catches and carotenoid chroma)	Yes	Yes - cited					~3 months	Our results suggest that, in accord with current theories on the signal honesty, the striking yellowtail patch of the male greenfinch appears to be particularly well-adapted to signal information oncarotenoid availability and general condition of the male during moult.	Lutein-supplemented some birds, measured suite of plumage traits. Strongest evidence for SS is for tail patch. Evidence cited for SS was on overall brightness, so hard to disentangle parts
Post-natal corticosterone exposure affects ornaments in adult male house sparrows (Passer domesticus)	Yes	Dupont	MTM	2019	GENERAL AND COMPARATIVE ENDOCRINOLOGY	Bird	House Sparrow	Passer domesticus	Yes	No	M	Juvenile			stress	corticosterone in diet							Visual	Melanic black bib size	Yes	Unclear / not mentioned	Visual	wing bar	Yes	Yes - cited	Visual	beak color	Yes	Yes - cited	Visual	tarsus color	Yes	Yes - cited									1 year	In vertebrates, the ontogeny of several crucial organismal systems is known to occur early in life. Developmental conditions can ultimately have important consequences on adult fitness by affecting individual phenotype. These developmental effects are thought to be primarily mediated by endocrine systems, and especially by glucocorticoids. In this study, we tested how post-natal exposure to corti…	evidence for SS may not be strong for beak and tarsus
Environmental determination of a sexually selected trait	Yes	Griffith	MTM	1999	Nature	Bird	House Sparrow	Passer domesticus	Yes	No	M	Juvenile		mass, tarsus length	social	foster father badge size	climate/weather	date of hatch	nutrition	parental feeding rate			Visual	Melanic black bib size	Yes	Yes - cited																					4-5 months	Here we use cross-fostering experiments in house sparrows, Passer domesticus, to examine the relative roles of these effects. We demonstrate that, although sons resemble their fathers with respect to sexual ornamentation, this resemblance is mainly due to post-hatching environmental effects rather than shared genes. We also show that sons hatching early in the year have the largest ornaments.
Immunocompetence and condition-dependent sexual advertisement in male house sparrows (Passer domesticus)	Yes	Gonzalez	MTM	1999	Journal of Animal Ecology	Bird	House Sparrow	Passer domesticus	Yes	No	B	Juvenile		body mass, tarsus length, parasite load	nutrition	high- or low-protein diet; intended to manipulate immune functioning	disease	immune functioning (wing web swelling, Ig concentration)					Visual	Melanic black bib size	Yes	Yes - cited																					12 weeks	We manipulated environmental conditions during the premoult period of juvenile house sparrows kept in outdoor aviaries. Birds were assigned to two treatments differing in the amount of dietary proteins, which are known to affect the expression of immune response in birds. We tested whether birds in the proteinâ€rich group had better immune responses and developed larger bibs than birds reared on…	diet was manipulated but the real effect was on immune functioning. Citations for black bib being SS indicates that it depends on pop - may not be SS everywhere
trade-off between reproduction and a condition-dependent sexually selected ornament in the house sparrow Passer domesticus	Yes	Griffith	MTM	2000	Proceedings of the Royal Society B	Bird	House Sparrow	Passer domesticus	Yes	Yes	M	Multiple	Carry-over (Breeding to Breeding)		other	brood size year 1							Visual	Melanic black bib size	Yes	Yes - cited																					1 year	R eproductive eÂ¡ ort was manipulated in a free-living population of house sparrows (P asser domesticus) toinvestigate the trade-oÂ¡ between reproductive investment and the expression of a condition-dependentsexually selected ornament. Phenotypic plasticity in the expression of this trait was related to theexperimentally manipulated size of the brood reared by a male. Males that invested more in …
Social environment during molt and the expression of melanin-based plumage pigmentation in male house sparrows (Passer domesticus)	Yes	McGraw	MTM	2002	Behavioral Ecology and Sociobiology	Bird	House Sparrow	Passer domesticus	No	Yes	M	Multiple	Nonbreeding, Breeding	residuals of body mass regressed on tarsus length	social	aggression							Visual	Melanic black bib size	Yes	Unclear / not mentioned																					8 months	Here, we show thatmelanin-based ornamental coloration in male house spar-rows (Passer domesticus) is correlated with the degree towhich individuals interact aggressively with conspecificsduring molt. Males that were dominant (beta, but not al-pha) within captive social groups during molt grew larg-er badges than subordinates. Groups of males that hadhigher rates of aggression during molt grew lar…	measured trait before and after measures of aggressiveness
Different colors reveal different information: how nutritional stress affects the expression of melanin- and structurally based ornamental plumage	Yes	McGraw	MTM	2002	Journal of Experimental Biology	Bird	House Sparrow and cowbirds	Passer domesticus and Molothrus ater	Yes	Yes	M	Nonbreeding		body mass, tail asymmetry, tarsus length	nutrition	food quantity							Visual	Melanic black bib size	Yes	Yes - cited	Visual	melanin-based hood brightness (cowbirds)	Yes	Unclear / not mentioned	Visual	structural plumage (hue, saturation, and brightness (cowbirds))	Yes	Unclear / not mentioned													3 months	We subjected male housesparrows Passer domesticusand brown-headed cowbirdsMolothrus aterto stressful nutritional conditions duringmolt to test the hypothesis that melanin- and structurallybased plumage colors are nutritionally condition-dependent. We restricted food access for treatment malesduring randomized 6 h periods on 4 days per week, whileallowing control birds access to food ad libitumthr…
Experimental stress during molt suggests the evolution of condition-dependent and condition-independent ornaments in the king penguin	Yes	Schull	RJS	2017	Ecology and Evolution	Bird	King Penguin	Aptenodytes patagonicus	Yes	Yes	B	Multiple	Nonbreeding, Breeding	body mass	stress	Corticosterone	stress	immune system challenge					Visual	plumage color (auricular chroma and patch size)	No	Yes - cited	Visual	bill color (UV brightness, UV hue, UV chroma, YO chroma)	No	Yes - cited																	14 days (9 - 25 days)	We experi-mentally manipulated physiological stress and immunity status during the molt in adult king penguins (Aptenodytes patagonicus), and studied the consequences of our treat-ments on colourful ornaments (yellow-orange and UV beak spots and yellow-orange auricular feather patches) known to be used in sexual and social contexts in this spe-cies. Whereas some ornamental features showed strong …	manipulated stress during molt, measured uv and carotenoid based ornaments in plumage
Phenotypic plasticity in breeding plumage signals in both sexes of a migratory bird: responses to breeding conditions	Yes	Moreno	MTM	2019	JOURNAL OF AVIAN BIOLOGY	Bird	Pied Flycatcher	Ficedula hypoleuca	No	Yes	B	Multiple	Breeding (carry-over), Nonbreeding		climate/weather	weather (PCA of min, mean, max temp and mean precip for April, May, and June)							Visual	forehead patch size	Yes	Yes - cited	Visual	Wing patch size	Yes	Yes - cited																	1 year	Adaptive phenotypic plasticity may respond to present ambient conditions. Sexual and social signals in both sexes may express phenotype performance. Plumage signals that change discontinuously allow relating discrete variation to previous performance. Both sexes of the pied flycatcher Ficedula hypoleuca present white patches on the wings and on the forehead, which constitute sexual and social sig…	also analyzed prior breeding success
Do trace metals influence visual signals? Effects of trace metals on iridescent and melanic feather colouration in the	Yes	Chatelain	RJS	2017	Oikos	Bird	Pigeon	Columba livia	Yes	Yes	B	Nonbreeding		NA	nutrition	lead	nutrition	zinc					Visual	Structural coloration (quantum catches)	Yes	Unclear / not mentioned	Visual	Melanic coloration (extent of black on wing feather)	No	Yes - cited																	20 weeks	Tested effects of trace metals on coloration (melanin and structural). Found that lead exposure negatively impacts structural and melanic coloration, zinc increases melanic, had several different treatments: zinc, lead, lead and zinc, tap water. found that lead increased irridescent brightness and melanic feather reflectance in middle wavelengths, zinc increased melanic plumage reflectance	nice complement of observational and expeirmental study to look at role of trace metals on two types of plumage color measures
Environmental heterogeneity influences the reliability of secondary sexual traits as condition indicators	Yes	Vergara	MTM	2012	Journal of Evolutionary Biology	Bird	Red Grouse	Lagopus lagopus scoticus	Yes	No	M	Breeding		Body mass	nutrition	Av. pop body mass	testosterone	level of aggressiveness (via testosterone implants)					Visual	Comb area	Yes	Yes - cited																					2 years	Small longitudinal experimental study of the effect of testosterone on aggressiveness and ornamentation (comb area) embedded within a larger observational study about the effect of environmental harshness (as measured by population average body mass) on ornamentation and individual body mass	analyzed correlations of condition and ornament expression in 7 pops, manipulated T and measured behavior, some theory about how environmental heterogeneity may affect condition-dependence. Way of measuring environmental conditions somewhat general
Intra-sexual competition alters the relationship between testosterone and ornament expression in a wild territorial bird	Yes	Martinez-Padilla	MTM	2014	Hormones and Behavior	Bird	Red Grouse	Lagopus lagopus	Yes	Yes	M	Nonbreeding		body mass corrected for body size	testosterone	testosterone	social	male grouse density					Visual	comb size	Yes	Yes - cited	Visual	comb redness	Yes	Yes - cited																	~ 5 months	manipulated T, measured change in plumage traits and body condition, studied how this relationship varied with competition intensity	social env just measured, not manipulated
Dynamic phenotypic correlates of social status and mating effort in male and female red junglefowl, Gallus gallus	Yes	Carleial	MTM	2020	Journal of Evolutionary Biology	Bird	Red Junglefowl	Gallus gallus	No	Yes	B	Breeding			social	social status (ELO score)	social	harassment (times chased by male for males, forced copulations for females)					Morphological	comb size	Yes	Yes - cited	Morphological	Body mass	Yes	Unclear / not mentioned																	10 days	First, we test the interrelationships between social status, comb size (a fleshy ornament) and body mass at the onset of a mating trial. While comb size covaried positively with body mass across individuals of both sexes, comb size was positively related to social status in females but not in males. Second, we test for changes within individuals in body mass and comb size throughâ€out the mating…	seems like a purely longitudinal study. Unclear whether body mass is sexually selected - at one point is described as a condition-dependent sexual trait but I can't find supporting citations for this. Mating effort also analyzed as a predictor of changes in sexual traits, but these are not (?) env variables
Social context modulates how the winner effect restructures territorial behaviour in free-living woodpeckers	Yes	Miles	MTM	2019	ANIMAL BEHAVIOUR	Bird	Red-bellied Woodpecker	Melanerpes carolinus	Yes	Yes	M	Breeding			social	winning a territorial intrusion	social	Female presence					Acoustic	Churr call	Yes	Unclear / not mentioned	Acoustic	Drum display	Yes	Unclear / not mentioned	Behavioral	attack flights	Yes	Unclear / not mentioned													4 days	Animal interactions such as competition are mediated by complex social strategies, which consist of behaviours and cognitive mechanisms that guide their production. As a result, behaviour is highly flexible. This poses a challenge to understanding how competition plays out in natural systems, because the course of a contest can essentially be rewritten by prior experience and/or changes in social…
Testosterone-mediated trade-offs in the old age: a new approach to the immunocompetence handicap and carotenoid-based sexual signalling	Yes	Alonso-Alvarez	MTM	2009	PROCEEDINGS OF THE ROYAL SOCIETY B-BIOLOGICAL SCIENCES	Bird	Red-legged Partridge	Alectoris rufa	Yes	Yes	M	Breeding			testosterone	testosterone							Visual	red eye skin area & intensity	Yes	Yes - cited																					2 weeks (experiment)	The immunocompetence handicap hypothesis proposes that testosterone mediates a trade-off between sexual signalling and immunocompetence in males. Such a trade-off could favour the reliability of sexual signals on the basis that testosterone required for signal expression also promotes immunosuppression. However, the immunosuppressive activity of testosterone has not been convincingly demonstrated…
Carotenoid-based bill and eye ring coloration as honest signals of condition : an experimental test in the red-legged partridge	Yes	Perez-Rodriguez	RJS	2008	Naturwissenschaften	Bird	Red-legged Partridge	Alectoris rufa	Yes	Yes	B	Breeding		body condition, H:L, change in body mass	nutrition	food quantity							Visual	eye ring pigmentation (size, RGB values)	Yes	Unclear / not mentioned	Visual	bill color (RGB values of nostril, upper mandible, lower mandible)	Yes	Unclear / not mentioned																	about 25 days	Here, we show that the eye ring pigmentation and bill redness of the red-legged partridge (Alectoris rufa) are positively associated to body condition and recent changes in body mass. Also, we found a negative relationship between these two traits and heterophil-to-lymphocyte ratio, an indicator of physiological stress (the relationship with bill redness being significant only for males). In an e…	Manipulated diet, studied effects on eye ring and bill coloration. Mention that eye-ring responds more quickly to diet change that keratinized bill
Fractal geometry of a complex plumage trait reveals bird's quality.	Yes	Perez-Rodriguez	MTM	2013	Proceedings of the Royal Society B	Bird	Red-legged Partridge	Alectoris rufa	Yes	Yes	B	Nonbreeding		residuals of mass regressed on tarsus length	nutrition	food quantity							Visual	melanic bib fractal dimension	No	Unclear / not mentioned																					7 months	Tested if fractal dimensions of bib are correlated to body condition and immune responsivemness, experimentally manipulated diet
Disruptive viability selection on a black plumage trait associated with dominance	Yes	Acker	MTM	2015	JOURNAL OF EVOLUTIONARY BIOLOGY	Bird	Sociable Weaver	Philetairus socius	No	Yes	B	Multiple	Breeding (carry-over)		social	colony size							Visual	melanin-based bib size	No	Unclear / not mentioned																					1 year	Traits used in communication, such as colour signals, are expected to have positive consequences for reproductive success, but their associations with survival are little understood. Previous studies have mainly investigated linear relationships between signals and survival, but both hump-shaped and U-shaped relationships can also be predicted, depending on the main costs involved in trait expres…	bib involved in social dominance but unknown if involved in mate choice
Danger may enhance communication: predator calls alert females to male displays	Yes	Greig	MTM	2010	Behavioral Ecology	Bird	Splendid Fairywren	Malurus splendens	Yes	No	M	Breeding		age, status, color, mass regressed on tarsus length, cloacal protuberance volume	social	conspecific song							Acoustic	likelihood of singing	Yes	Unclear / not mentioned	Behavioral	Chasing mate	Yes	Unclear / not mentioned	Acoustic	Latency to sing	Yes	Unclear / not mentioned													<1 hour	In this study, we explored the function of this vocal â€œhitchhikingâ€ using playback experiments. We documented that: 1) males responded to Type II songs of other males as if they were displays intended for conspecifics, 2) females became more attentive after hearing a predator vocalization than a control (nonpredator) vocalization, and 3) females tended to respond more strongly to Type II song…	response of males to conspecific playbacks is not main focus of paper
Parasites and plumage in Steller's jays: an experimental field test of the parasite-mediated handicap hypothesi	Yes	Zirpoli	RJS	2013	Ethology Ecology & Evolution	Bird	Steller's Jay	Cyanocitta stelleri	Yes	Yes	M	Breeding		feather growth rate (we quantified growth rates on one secondary flight feather by measuring the pairs of alternating bands of color on the inner vane, which each represent 24 hr of growth (6 light-dark bands per bird). We only measured feathers which had well-defined growth bars throughout the entire vane. Average daily growth bar width was calculated to create an index of bird condition, where …	parasites	parasite removal experiment before moult in a nonmigratory bird							Visual	wing feather structural color (brightness, UV chroma, hue)	Yes	Unclear / not mentioned																					~8 months	We randomly assigned birds to either treatment or control groups. The treatment group received ivermectin (IvomecÂ® Merial, Boise, Idaho, USA), a broad-spectrum anti-parasite medication recommended for the treatment of knemidokoptic infestation (KAHN 2005; ULLAH et al. 2005). Ivermectin was diluted with propylene glycol (0.25mg/ml) and administered subcutaneously at 0.4 mg/kg body weight (KAHN 20…	structural color unrelated to parasite manipulation during molt, suggests developmental window. Colors are displayed during sexual interactions but no link given with mating or repro success
Oil pollution increases plasma antioxidants but reduces coloration in a seabird	Yes	Perez	MTM	2010	Oecologia	Bird	Yellow-legged Gull	Larus michahellis	Yes	No	B	Breeding			nutrition	Oil exposure							Visual	Carotenoid-based bill spot color (RGB values)	No	Yes - cited																					~20 days (wide variation)	Experimentally fed gulls Prestige oil, measured changes in red bill spot. Oiled gulls increased plasma antioxidants but decreased bill color (SS trait)
Early condition, song learning, and the volume of song brain nuclei in the zebra finch (Taeniopygia guttata)	Yes	Gil	MTM	2006	JOURNAL OF NEUROBIOLOGY	Bird	Zebra Finch	Taeniopygia guttata	Yes	No	M	Juvenile			social	brood size	social	tutor identity	social	number males in tutoring group			Acoustic	song characteristics (percentage copied elements (learning score), Song similarity, Song duration, element repertoire, Song rate	Yes	Unclear / not mentioned																					3-6 months	Songbirds are an important model system for the study of the neurological bases of song learning, but variation in song learning accuracy and adult song complexity remains poorly understood. Current models of sexual selection predict that signals such as song must be costly to develop or maintain to constitute honest indicators of male quality. It has been proposed that reductions of nestling con…
Accuracy of song syntax learning and singing consistency signal early condition in zebra finches	Yes	Holveck	MTM	2008	Behavioral Ecology	Bird	Zebra Finch	Taeniopygia guttata	Yes	No	M	Juvenile			social	Brood size							Acoustic	Song characteristics (element number, element categories (repertoire), motif duration, sound duration, element rate, peak freq average max and min, fundamental freq average max and min, harmonicity) and fidelity (shared elements, shared transitions)	Yes	Unclear / not mentioned																					140 days	Manipulated brood size to test developmental stress hypothesis, found that nestlings of larger broods do worse at copying tutors accurately and consistently in their adult song	song measured at crystallization, 100 days old. Unknown if these acoustic traits are sexually selected, although other aspects of song such as rate and complexity are sexually selected
Sexual selection in the zebra finch Taeniopygia guttata: condition, sex traits and immune capacity	Yes	Birkhead	RJS	1998	Behavioral Ecology and Sociobiology	Bird	Zebra Finch	Taeniopygia guttata	Yes	No	M	Breeding		Rank capture order	nutrition	food quantity	other	exercise					Visual	beak color	Yes	Yes - cited	Acoustic	Song rate	Yes	Yes - cited																	11 weeks	The aim of this study was to test two hy-potheses: (1) that condition-dependent secondary sexualtraits reØect an individual's immune capacity and (2)that immune capacity and secondary sexual traits covarywith primary sex traits, speciÆcally ejaculate quality.	focused on sperm traits but also analyzed secondary sex characters
Nutrition and peer group composition in early adolescence: impacts on male song and female preference in zebra finches	Yes	Honarmand	MTM	2015	Animal Behavior	Bird	Zebra Finch	Taeniopygia guttata	Yes	No	M	Juvenile			nutrition	diet quality	social	sex ratio of peer group					Acoustic	song fidelity (accuracy (compared to tutor), song similarity, sequential match)	Yes	Yes - in study																					~10 months	Manipulated juv nutritional quality and peer group composition and measured song traits - song resembled peers pointing to social factor	env manip started at day 35 (nutritional independence) and trait measures at ~350 days but varied between inds. Role of SS in these acoustic traits is complex as they show in the study that females learn to prefer male songs from their peer group but this will be individual-specific
Postnatal nutrition influences male attractiveness and promotes plasticity in male mating preferences	Yes	Noguera	MTM	2017	SCIENCE OF NATURE	Bird	Zebra Finch	Taeniopygia guttata	Yes	No	M	Juvenile			nutrition	micronutrient levels							Acoustic	song characteristics (motif duration, number of syllables / motif, unique syllables / motif(repertoire))	Yes	Yes - cited																					5-8 months	Poor early-life nutrition could reduce adult reproductive success by negatively affecting traits linked to sexual attractiveness such as song complexity. If so, this might favor strategic mate choice, allowing males with less complex songs to tailor their mating tactics to maximize the reproductive benefits. However, this possibility has been ignored in theoretical and empirical studies. By manip…	Also analyzed how nutrition affects male mate choice
ENVIRONMENTAL AND GENETIC CONTROL OF BRAIN AND SONG STRUCTURE IN THE ZEBRA FINCH	Yes	Woodgate	MTM	2013	Evolution	Bird	Zebra Finch	Taeniopygia guttata	Yes	No	M	Juvenile		mass	nutrition	food quantity							Acoustic	song characteristics (syllable number, phrase length, peak freq, max freq, proportion unique syllables (repertoire))	Yes	Unclear / not mentioned																					~165 days	finds gxE in brain development, teasing apart neuroanatomical structures associated with song learning	25 days of nutritional treatment
Attractiveness of male Zebra Finches is not affected by exposure to an environmental stressor, dietary mercury	Yes	Greene	MTM	2018	Condor	Bird	Zebra Finch	Taeniopygia guttata	Yes	No	M	Multiple	In ovo, Juvenile, Breeding		nutrition	mercury in food or not							Acoustic	song characteristics (length, peak freq, bandwidth, # syllables, # unique syllables (repertoire))	Yes	Unclear / not mentioned																					~1 year	We used mate choice of female Zebra Finches (Taeniopygia guttata) to determine if male attractiveness to females is affected by lifetime exposure to mercury. Males were either exposed to dietary mercury or left unexposed and then assessed by unexposed females in 3 types of mate preference tests: song-playback phonotaxis (preference for audio recordings of mercury-exposed or unexposed males' songs…	effect on trait but not on mate choice
Pairing context determines condition-dependence of song rate in a monogamous passerine bird	Yes	David	MTM / RJS	2013	Proceedings of the Royal Society B	Bird	Zebra Finch	Taeniopygia guttata	Yes	Yes	M	Breeding	Breeding	body condition : Two indices of body condition were com- puted. First, residual body mass was estimated for each individual from the residuals of an ordinary least-squares regression of log10(weight) on log10(tarsus length) [40], plotted from the entire sample (R2 1â„4 0.11, F1,102 1â„4 12.4, p , 0.001). Second, we computed the scaled mass index following Peig & Green [41,42], which, unlike res…	social	familiar vs. unfamiliar female							Acoustic	song rate	Yes	Yes - cited																					5 min, 2 h, or 6 days	In this study, we assessed the influence of natural variation in body condition on song rate in zebra finches (Taeniopygia guttata) in three different situations: during short and long encounters with an unfamiliar female, and within heterosexual mated pairs. We found consistent individual differences in male directed and undirected song rate. Moreover, body condition had a positive effect on son…	Studied effect of pairing context on call rate, how correlated with male condition
Zebra finch song reflects current food availability	Yes	Ritschard	MTM	2011	Evolutionary Ecology	Bird	Zebra Finch	Taeniopygia guttata	Yes	Yes	M	Breeding		body mass	nutrition	food quantity							Acoustic	song characteristics (rate, amplitude, syllable repertoire, sound vs. silence, freq)	Yes	Yes - cited																					9-15 weeks	Manipulated food availability, measured song traits before and after manipulation	unclear which aspects of song are sexually selected
A novel lipoprotein-mediated mechanism controlling sexual attractiveness in a colorful songbird	Yes	McGraw	MTM	2006	Physiology & Behavior	Bird	Zebra Finch	Taeniopygia guttata	Yes	Yes	M	Nonbreeding			nutrition	cholesterol supplementation / limitation by statin							Visual	beak hue (carotenoid based)	Yes	Yes - cited																					21 days (supp); 42 days (statin)	correlational and experimental study showing that cholesterol is a key mediator of carotenoid sequestration. Exp 1 supplemented males with cholesterol relative to control; Exp 2 administered statin (to reduce blood cholesterol) relative to control	not including correlational study, just exp 1 and 2
Female responsiveness underlies the evolution of geographic variation in male courtship between allopatric populations of the fish Girardinichthys multiradiatus	Yes	Gonzalez-Zuarth	MTM	2011	EVOLUTIONARY ECOLOGY	Fish	amarillo fish	Girardinichthys multiradiatus	Yes	No	B	Breeding			social	potential mate from sympatric vs allopatric population							Behavioral	Courtship style (PCA of frequency and duration of fin folding, flagging, figure 8 dance, static displays, lateral fin display, frontal fin display))	Yes	Yes - cited																					30 minutes	Traditionally, the origin of new species from disjoint populations has been thought to be due to the accumulation of mutations, genetic drift, or to local, divergent adaptation. It has also been proposed that sexual selection can accelerate, or even generate, reproductive isolation. Although there is some evidence that female choice is strong enough to generate reproductive isolation, the mechani…
Seasonal variation and condition-dependence of the drumming muscle of cod, Gadus morhua L.? An experimental	Yes	Nordeide	MTM	2008	Journal of Experimental Marine Biology and Ecology	Fish	Atlantic cod	Gadus morhua	Yes	No	B	Multiple		Mass/length	nutrition	Food amount							Acoustic	Drumming muscle mass	Yes	Unclear / not mentioned																					Varies from 3-6 months	Manipulated diet and measured change in drumming muscle mass (used in acoustic signalling). Food deprived group had smaller drumming muscle over entire breeding season	Each measure was taken on a subsample of the population since fish had to be sacrificed (i.e. individuals were not measured multiple times). Food restriction started in nonbreeding season and extended to breeding season.
Red fish, blue fish: trade-offs between pigmentation and immunity in Betta splendens	Yes	Clotfelter	MTM	2007	BEHAVIORAL ECOLOGY	Fish	Betta fish	Betta splendens	Yes	Yes	M	Breeding			nutrition	carotenoid supplementation							Visual	PCA of brightness	Yes	Unclear / not mentioned	Visual	PCA of redness	Yes	Yes - in study																	8 weeks	Carotenoid pigments are responsible for many examples of sexually attractive red, orange, and yellow coloration in animals and play an important role in antioxidant and immune defenses. Because vertebrates cannot synthesize carotenoids, limited dietary availability may impose a trade-off between maintaining ornamental coloration and health. We used an experimental approach to test the carotenoid …
Genetics, lighting environment, and heritable responses to lighting environment affect male color morph expression in bluefin killifish, Lucania goodei	Yes	Fuller	MTM	2004	EVOLUTION	Fish	bluefin killifish	Lucania goodei	Yes	Yes	M	Juvenile			light	light environment (tea-stained vs. clear)							Visual	anal fin color	Yes	Yes - cited																					3 months	Determining the degree to which variation in traits is controlled by genetics and/or environment is fundamental to understanding adaptation. In this study, we examine the genetic and environmental influences on color pattern expression in male bluefin killifish, Lucania goodei. This is a compelling system because both male color patterns and vision physiology are correlated with basic properties …	evidence for SS is circumstantial; anal fin is displayed during courtship
Developmental effects of environmental light on male nuptial coloration in Lake Victoria cichlid fish	Yes	Wright	MTM	2018	PEERJ	Fish	cichlids	Pundamilia spp.	Yes	Yes	M	Multiple	Juvenile, Breeding	standard length	light	light intensity							Visual	colorfulness (PCA)	Yes	Yes - cited	Visual	anal fin spot number	Unknown	Unclear / not mentioned																	690 days: developmental experiment; 100 days: adulthood experiment	Background. Efficient communication requires that signals are well transmitted and perceived in a given environment. Natural selection therefore drives the evolution of different signals in different environments. In addition, environmental heterogeneity at small spatial or temporal scales may favour phenotypic plasticity in signaling traits, as plasticity may allow rapid adjustment of signal exp…
Sexual selection explains sex-specific growth plasticity and positive allometry for sexual size dimorphism in a reef fish	Yes	Walker	MTM	2009	PROCEEDINGS OF THE ROYAL SOCIETY B-BIOLOGICAL SCIENCES	Fish	cylindrical sandperch	Parapercis cylindrica	Yes	No	F	Breeding			social	number females in harem							Morphological	body size during sex change	Yes	Yes - cited																					35 days	In 1950, Rensch noted that in clades where males are the larger sex, sexual size dimorphism (SSD) tends to be more pronounced in larger species. This fundamental allometric relationship is now known as 'Rensch's rule'. While most researchers attribute Rensch's rule to sexual selection for male size, experimental evidence is lacking. Here, we suggest that ultimate hypotheses for Rensch's rule shou…
Shifts in Reproductive Investment in Response to Competitors Lower Male Reproductive Success	Yes	Spagopoulou	MTM	2020	AMERICAN NATURALIST	Fish	eastern mosquitofish	Gambusia holbrooki	Yes	No	M	Breeding			social	perceived rival density							Behavioral	courtship displays	Yes	Yes - cited																					6 weeks	In many species, males exhibit phenotypic plasticity in sexually selected traits when exposed to social cues about the intensity of sexual competition. To date, however, few studies have tested how this plasticity affects male reproductive success. We initially tested whether male mosquitofish,Gambusia holbrooki(Poeciliidae), change their investment in traits under pre- and postcopulatory sexual …
RECENT SOCIAL HISTORY ALTERS MALE COURTSHIP PREFERENCES	Yes	Jordan	MTM	2012	EVOLUTION	Fish	guppy	Poecilia reticulata	Yes	No	M	Breeding			social	females of same vs. variable sizes	social	females presented simultaneously or sequentially					Behavioral	sigmoid display rate	Yes	Yes - cited																					1 week	Phenotypically plastic mating behavior may allow males to modify their reproductive behavior to suit the prevailing social conditions, but we do not know if males only react to immediate social stimuli or change their inherent mate preferences according to their social history. Here we examine the effect of social experiences on the subsequent reproductive behavior of male guppies under standard …	also studied env effects on gonopodial thrusting
Condition-dependent expression of pre- and postcopulatory sexual traits in guppies	Yes	Rahman	MTM	2013	Ecology and Evolution	Fish	guppy	Poecilia reticulata	Yes	No	M	Breeding		body length and area	nutrition	food quantity	nutrition	carotenoid supplementation					Visual	Orange spot number and area	Yes	Yes - cited	Visual	iridescent spot number & area	Yes	Yes - cited	Behavioral	sigmoid display rate	Yes	Unclear / not mentioned													4 months	Manipulated diet and measured behavior, ornaments, sperm traits	Not sure if guppies were adult and in breeding season or not?? mentions that exp began at 3 mos of age and that guppies sexually mature at 7months, but other sources say males are mature as quickly as 7 weeks. Also studied env effects on gonopodial thrusting
Carotenoid limitation and mate preference evolution: A test of the indicator hypothesis in guppies (Poecilia reticulata)	Yes	Grether	MTM	2000	Evolution	Fish	guppy	Poecilia reticulata	Yes	No	M	Juvenile		mass/(length^3)	nutrition	carotenoid supplementation							Visual	Orange spot chroma, brightness, area	Yes	Yes - in study	Visual	Yellow tail area	Yes	Unclear / not mentioned	Visual	White area	Yes	Unclear / not mentioned	Visual	Black body area	Yes	Unclear / not mentioned	Morphological	Body area	Yes	Unclear / not mentioned					Unknown	tested diffs in female preference functions on many traits across 3 pops. Males subjected to no-, low-, or high-carotenoid diets. Also compared the effect of manipulation on color and morphological traits across pops	Can't tell how long after diet manipulation color and mate choice were measured. Diet manip began at between 5-8 weeks. Female preference measured for males in each treatment, and coloration was affected by treatment, but unclear whether characters other than carotenoid based coloration played a role in female choice.
Genotype-by-environment interactions underlie the expression of pre- and post-copulatory sexually selected traits in guppies	Yes	Evans	MTM	2015	Journal of Evolutionary Biology	Fish	guppy	Poecilia reticulata	Yes	No	M	Breeding		body size	nutrition	food quantity							Visual	Orange spot number and area	Yes	Yes - cited	Visual	iridescent spot number & area	Yes	Yes - cited	Behavioral	sigmoid display rate	Yes	Yes - cited													4 months	tested phenotypic effect of diet limitation on several traits, including color, behavior, and sperm traits	tricky: other papers in review mention the SS component of behavioral traits but this one doesn't. Challenging to determine when sexual maturity occurred. also studied env effects on gonopodial thrusting
Expression of pre- and postcopulatory traits under different dietary conditions in guppies	Yes	Devigili	MTM	2013	Behavioral Ecology	Fish	guppy	Poecilia reticulata	Yes	No	M	Breeding		body area & length	nutrition	food quantity							Visual	Orange spot size & intensity	Yes	Yes - cited	Visual	iridescent spot size & intensity	Yes	Yes - cited	Behavioral	sigmoid display rate	Yes	Yes - cited	Visual	melanized black spot size	Yes	Unclear / not mentioned									41 days	studied how behavior, ornaments (including black spots), and sperm traits responded to diet manipulation, but no evidence for trade-off in investment in these traits.	also studied env effects on gonopodial thrusting
SHOULD ATTRACTIVE INDIVIDUALS COURT MORE - THEORY AND A TEST	Yes	REYNOLDS	MTM	1993	American Naturalist	Fish	guppy	Poecilia reticulata	Yes	No	M	Breeding		body size	light	light level							Behavioral	sigmoid display rate	Yes	Yes - in study																					15 minutes	Great theoretical lay-out of how condition dependence, studied how light environment changes male courtship behavior	Body size: SS trait or condition? Also, said that color did not change male attractiveness, which contradicts later studies.
Male guppies compensate for lost time when mating in turbid water.	Yes	Ehlman	MTM	2018	Behavioral Ecology and Sociobiology	Fish	guppy	Poecilia reticulata	Yes	No	M	Breeding			light	water turbidity							Behavioral	sigmoid display rate	Yes	Yes - cited																					30 minutes	Turbidity (a measure of the cloudiness of water) decreases the visual range of organisms, altering interactions within and between species. For species that visually assess mates, turbidity may affect mating interactions and mate choice. A central question, then, is to what degree organisms plastically adjust mating behaviors to cope with visually altered environments. Here, we investigate the ef…
The effects of genotype, age, and social environment on male ornamentation, mating behavior, and attractiveness	Yes	Miller	MTM	2005	EVOLUTION	Fish	guppy	Poecilia reticulata	Yes	Yes	M	Multiple	Juvenile, Breeding		social	access to females							Behavioral	sigmoid display rate	Yes	Yes - cited	Visual	orange spot size	Yes	Yes - cited	Visual	black spots	Yes	Yes - cited	Visual	fuzzy black area	Yes	Yes - cited	Visual	iridescent area	Yes	Yes - cited					100 days	The traits thought to advertise genetic quality are often highly susceptible to environmental variation and prone to change with age. These factors may either undermine or reinforce the potential for advertisement traits to signal quality depending on the magnitude of age-dependent expression, environmental variation, and genotype-age and genotype-environment interaction. Measurements of the magn…	Social environment influenced neither male coloration nor the trajectory on which investment in such coloration changed over the course of our experiment. male behavior showed much greater plasticity in relation to social context than morphological. Also studied env effects on gonopodial thrusting measures of ornamentation. The relationship between social environment and both male longevity and b…
Quick-change artists: male guppies pay no cost to repeatedly adjust their sexual strategies	Yes	Magris	MTM	2018	BEHAVIORAL ECOLOGY	Fish	guppy	Poecilia reticulata	Yes	Yes	M	Breeding		capture time	social	constant vs. changing number of females							Behavioral	sigmoid display rate	Yes	Yes - cited	Visual	Orange spot size	Yes	Yes - cited	Visual	black spots	Yes	Yes - cited	Visual	iridescent spots	Yes	Yes - cited									2,3, and 6 months	Sexually selected traits involved in mate acquisition and fertilization success are usually costly and males often plastically adjust their reproductive investment in response to social conditions. Phenotypic plasticity in male sexual traits is generally assumed to be adaptive, yet its costs are rarely investigated. Male guppies (Poecilia reticulata) adjust their ejaculate production and sexual b…
THE EFFECTS OF SEXUAL EXPERIENCE AND FEMALE RECEPTIVITY ON COURTSHIP-RAPE DECISIONS IN MALE GUPPIES, POECILIA-RETICULATA (PISCES, POECILIIDAE)	Yes	FARR	MTM	1980	ANIMAL BEHAVIOUR	Fish	guppy	Poecilia reticulata	Yes	Yes	M	Breeding			social	female receptivity (exposure to virgin or gravid females)							Behavioral	sigmoid display rate	Yes	Yes - cited																					3 weeks	This paper examines the effects of prior sexual experience and of female receptivity on the probability that male guppies will court females with high or low intensity displays or attempt rape. There were no differences in behaviour between males with a history of high copulation success and those with low copulation success. Males with receptive females exhibited higher levels of high intensity …	Also studied env effects on gonopodial thrusting
Fear, food and sexual ornamentation: plasticity of colour development in Trinidadian guppies	Yes	Ruell	MTM	2013	Proceedings of the Royal Society B	Fish	guppy	Poecilia reticulata	Yes	Yes	M	Juvenile			predation	predation risk (chemical cues)	nutrition	food quantity					Visual	Orange spot size	Yes	Yes - cited	Visual	melanic spot size	Yes	Yes - cited	Visual	cream/yellow spot size	Yes	Yes - cited													78 days	Tested effects of diet and predator presence on sexually selected color traits. Used full-sib design distributed among treatments. Measured traits repeatedly from day 28 to 78. Found that orange affected by both food and predator presence; black affected by predator; cream/yellow affected by neither treatment	gold standard study of trait development
Exploring behavioral and hormonal flexibility across light environments in guppies from low-predation populations	Yes	Kolluru	MTM	2015	BEHAVIOUR	Fish	guppy	Poecilia reticulata	Yes	Yes	M	Breeding			light	light level							Behavioral	sigmoid display rate	Yes	Unclear / not mentioned																					15 min	Phenotypic flexibility is essential for organisms to respond to changing environments. Guppies experience light environments that alter their visibility to conspecifics and predators. We used guppies from populations with low rates of predation by fish, but which may be subject to avian predators, to test the hypotheses that conspicuous behaviors and the androgens that mediate them are reduced un…
Individual consistency in exploratory behaviour and mating tactics in male guppies	Yes	Kelley	MTM	2013	NATURWISSENSCHAFTEN	Fish	guppy	Poecilia reticulata	Yes	Yes	M	Breeding			light	light level							Behavioral	sigmoid display rate	Yes	Yes - cited																					minutes for experiment, 1 week between treatments	While behavioural plasticity is considered an adaptation to fluctuating social and environmental conditions, many animals also display a high level of individual consistency in their behaviour over time or across contexts (generally termed 'personality'). However, studies of animal personalities that include sexual behaviour, or functionally distinct but correlated traits, are relatively scarce. …	Also studied env effects on gonopodial thrusting
Plasticity in male courtship behaviour as a function of light intensity in guppies	Yes	Chapman	MTM	2009	BEHAVIORAL ECOLOGY AND SOCIOBIOLOGY	Fish	guppy	Poecilia reticulata	Yes	Yes	M	Multiple	Juvenile, Breeding		light	light level							Behavioral	sigmoid display rate	Yes	Yes - cited																					At least 40 days, 1 day between test treatments	The environment is profoundly important in shaping many aspects of animal phenotype, including courtship and mating behaviours. Courtship displays rely upon the transmission of visual information from the signaller to the receiver, which means they are likely to be less effective in visually poor conditions such as at low light or in turbid ecosystems. One might therefore predict that in visually…	Also studied env effects on gonopodial thrusting
Intra- versus inter-sexual selection in the dimorphic electric organ discharges of the snoutfish Marcusenius altisambesi (Mormyriformes, Teleostei)	Yes	Machnik	MTM	2010	BEHAVIOUR	Fish	snoutfish	Marcusenius altisambesi	Yes	Yes	M	Breeding			social	social contact							Other	electric organ discharge duration	Yes	Yes - in study																					2, 4 and 15 weeks	Marcusenius pongolensis (South Africa) and M. altisambesi (Upper Zambezi/Okavango) differ in the sex difference of their electric organ discharges (EODs). It is permanent and graded in the former and seasonally dimorphic in the latter. Four out of six experimental female M. altisambesi gave significantly stronger responses to the long playback EODs of breeding males rather than short EODs, wherea…
Effects of genetics and light environment on colour expression in threespine sticklebacks	Yes	Lewandowski	MTM	2008	BIOLOGICAL JOURNAL OF THE LINNEAN SOCIETY	Fish	threespine stickleback	Gasterosteus aculeatus	Yes	No	M	Multiple	Juvenile, Breeding		light	red-shifted vs. full spectrum light							Visual	red throat color	Yes	Yes - cited	Visual	black throat color	Yes	Yes - cited	Visual	body blackness	Yes	Yes - cited	Visual	body brightness	Yes	Yes - cited	Visual	eye color	Yes	Yes - cited					10 months	The genetic basis of traits that are under sexual selection and that are involved in recognizing conspecific mates is poorly known, even in systems in which the phenotypic basis of these traits has been well studied. In the present study, we investigate genetic and environmental influences on nuptial colour, which plays important roles in sexual selection and sexual isolation in species pairs of …
Changed environmental conditions weaken sexual selection in sticklebacks	Yes	Candolin	MTM	2007	JOURNAL OF EVOLUTIONARY BIOLOGY	Fish	threespine stickleback	Gasterosteus aculeatus	Yes	No	M	Breeding			light	algal density							Behavioral	courtship intensity (time spent in zigzags, leads, bites, fanning)	Yes	Unclear / not mentioned	Visual	red coloration (hue, saturation, brightness)																			unclear	Environmental heterogeneity can cause the intensity and direction of selection to vary in time and space. Yet, the effects of human-induced environmental changes on sexual selection and the expression of mating traits of native species are poorly known. Currently, the breeding habitats of the three-spined sticklebackGasterosteus aculeatus are changing in the Baltic Sea because of eutrophication a…
Females sample more males at high nesting densities, but ultimately obtain less attractive mates	Yes	Tinghitella	MTM	2015	BMC EVOLUTIONARY BIOLOGY	Fish	threespine stickleback	Gasterosteus aculeatus	Yes	Yes	M	Breeding			social	male density							Visual	red throat color	Yes	Yes - cited	Visual	eye intensity	Yes	Unclear / not mentioned	Visual	body intensity	Yes	Unclear / not mentioned	Visual	body darkness	Yes	Unclear / not mentioned									60 days	Background: Sexual selection is largely driven by the availability of mates. Theory predicts that male competition and female choice should be density-dependent, with males competing more intensely at relatively high density, and females becoming increasingly discriminating when there are more males from whom to choose. Evidence for flexible mating decisions is growing, but we do not understand h…	behavioral trials took place over two months
Genetic and plastic components of divergent male intersexual behavior in Misty lake/stream stickleback	Yes	Delcourt	MTM	2008	BEHAVIORAL ECOLOGY	Fish	threespine stickleback	Gasterosteus aculeatus	Yes	Yes	M	Breeding			social	ecotype of female present							Behavioral	courtship display	Yes	Unclear / not mentioned	Behavioral	agressive courtship behaviors	Yes	Unclear / not mentioned	Behavioral	nesting behavior	Yes	Unclear / not mentioned													15 min per female, 3h-1d between females	The extent of variation in mating signals between environments can be an important determinant of reproductive isolation. We tested divergence in male courtship behavior between lake and stream three-spined stickleback (Gasterosteus aculeatus L.) in the Misty system, Vancouver Island. Presumably, genetically based divergence was assessed by comparing male behavior (aggressive, display, and nest a…	female ecotype count as environmental trait?
Environmental change mediates mate choice for an extended phenotype, but not for mate quality	Yes	Head	MTM	2017	EVOLUTION	Fish	threespine stickleback	Gasterosteus aculeatus	Yes	Yes	M	Breeding			other	dissolved oxygen							Other	nest compactness	Yes	Yes - in study	Behavioral	PCA of courtship behavior rate	Yes	Yes - in study																	Unclear	Sexual cues, including extended phenotypes, are expected to be reliable indicators of male genetic quality and/or provide information on parental quality. However, the reliability of these cues may be dependent on stability of the environment, with heterogeneity affecting how selection acts on such traits. Here, we test how environmental change mediates mate choice for multiple sexual traits, inc…	Timing unclear - "Males were checked daily for the presence of a nest. Once anest was observed, males were allowed 4 days to complete its con-struction," and " the second DO treatment level was applied to individualaquaria by bubbling either air or N2through an air stone, andmales were given 2â€“6 hours to acclimate to the new conditionsbefore a free-swimming gravid female was introduced. Courtsh…
Phenotypic plasticity drives a depth gradient in male conspicuousness in threespine stickleback, Gasterosteus aculeatus	Yes	Brock	MTM	2017	EVOLUTION	Fish	threespine stickleback	Gasterosteus aculeatus	Yes	Yes	M	Breeding			other	nesting depth							Visual	color contrast	Yes	Unclear / not mentioned	Visual	luminance contrast	Yes	Unclear / not mentioned																	28 days	Signal evolution is thought to depend on both a signal's detectability or conspicuousness (signal design) as well as any extractable information it may convey to a potential receiver (signal content). While theoretical and empirical work in sexual selection has largely focused on signal content, there has been a steady accrual of evidence that signal design is also important for trait evolution. …
Optimization of Resource Allocation Can Explain the Temporal Dynamics and Honesty of Sexual Signals	Yes	Lindstrom	MTM	2009	American Naturalist	Fish	threespine stickleback	Gasterosteus aculeatus	Yes	Yes	M	Multiple	Juvenile, Breeding		nutrition	Carotenoid supplementation							Visual	Red nuptial coloration (proportion of color in red region of spectrum on photographs)	Yes	Yes - in study																					~5 months	Model & experimental study of how dietary manipulation affects signalling and subsequent RS by supplementing male stickebacks with carotenoids and continuing to measure signal over the course of the breeding season (multiple breeding bouts)	Fish captured and experimental diet manipulation began in November, unclear when signal measures began although probably in late spring (breeding season).
The lek mating system of the worm pipefish	Yes	Monteiro	RS	2017	Molecular Ecology	Fish	Worm pipefish	Nerophis lumbriciformes	Yes	Yes	F	Breeding		gonad weight, body length	social	social density	climate/weather	water temperature					Visual	facial coloration - bright spots	Yes	Unclear / not mentioned	Morphological	body size	Yes	Unclear / not mentioned																	10 weeks	first tested whether aggregations conform to predictions of a lek with most colorful females at the center - yes. Then, tested the condition dependence of color by placing females in warmer water to determine plasticity of color spots (increased in warmer temps and were correlated with gonad development). finally, female color and size is predictive of reproductive success through a large paterni…	nice integration of observational phenotype- paternity study and companion experiment on condition dependence of a female mating trait (to explain why genetic variation is not depleted in this lek mating system). Females larger and more colorful; males carry and care for eggs
Signal reliability compromised by genotype-by-environment interaction and potential mechanisms for its preservation	Yes	Mills	RJS	2007	Evolution	Mammal	Bank vole	Clethrionomys glareolus	Yes	Yes	M	Multiple	Juvenile, Breeding	size corrected body mass, growth rate	social	experimental manipulation of litter size							Behavioral	dominance rank	Yes	Yes - cited																					several weeks (about 3)	Here we examine the heritability and plasticity of a male dominance advertisement in the bank vole, Clethrionomys glareolus, in stable and changing rearing environments from father to son. Plasma testosterone level (T), rather than condition, determined a maleâ€™s dominance and T also showed a significant G Ã— E. Dominance showed a considerable plasticity across environments, but was only heritab…	tested plasticity of dominance behavior across environments
Condition dependence of sexual attractiveness in the bank vole	Yes	Lopuch	RJS	2009	Behavioral Ecology and Sociobiology	Mammal	Bank vole	Myodes males	Yes	Yes	M	Multiple	Juvenile, Breeding	access to nutrition through dietary manipulation	nutrition	food manipulation							Chemical	mass preputial glands	Yes	Yes - cited																					~3 months	We find that reducing diet quality negatively affected both male mating success and development of preputial glands used in sexual signaling. Preputial glands showed stronger condition dependence than other organs measured (testes, heart, intestines). In contrast to mating success, male dominance was not significantly affected by diet manipulation and was not correlated with male mating success. …	manipulated diet to study effect on preputial glands
Singing by male and female Kloss gibbons (Hylobates klossii) in the Peleonan Forest, Siberut Island, Indonesia	Yes	Dooley	MTM	2013	PRIMATES	Mammal	Kloss gibbons	Hylobates klossii	No	Yes	B	Multiple	Breeding, Nonbreeding		social	Mate singing	social	same-sex neighbor singing					Acoustic	Singing (presence/absence)	Yes	Unclear / not mentioned																					6 months	Kloss gibbons (Hylobates klossii) are endemic to the Mentawai Islands in Indonesia and are one of only two gibbon species in which mated pairs do not sing duets. This is the first long-term study of the factors influencing the singing activity of Kloss gibbons within a northern Siberut Island population and follows two previous studies in central Siberut nearly 30 years ago. We collected data on …	unclear if the focal period coincided with reproductive phases. Note that both males and females sing but the types and patterns are different, hence 'yes' for sexually dimorphic. Not clear if singing enhances reproductive success but authors mention that it has a social function.
Superoxide dismutase deficiency impairs olfactory sexual signaling and alters bioenergetic function in mice	Yes	Garratt	RJS	2014	PNAS	Mammal	lab mice	Mus spp	Yes	Yes	M	Breeding		oxidative stress	social	social context : solitary or with other males/induced to be territorial and competitive							Chemical	olfactory signals	Yes	Yes - cited																					3 weeks	Our results reveal a direct link between oxidative stress and sexual signaling in a mammal. We used a superoxide dismutase knockout mouse to demonstrate that oxidative stress directly impairs investment in morphological (preputial glands) and molecular (major urinary proteins) components of olfactory signaling essential for mate attraction. By maintaining males in a much more competitive environm…	directly tested effect of oxidative stress on sexually selected olfactory signals using gene knockouts
Stress, social behaviour, and secondary sexual traits in a male primate	Yes	Setchell	RJS	2010	Hormones and Behavior	Mammal	Mandrill	Mandrillus sphinx	No	Yes	M	Multiple	Nonbreeding, Breeding	parasite infection status, testosterone and cort levels	social	dominance rank							Morphological	facial color (redness - RGB from photos)	Yes	Yes - cited																					13 months	However, we found no support for the stress-mediated immunocompetence handicap hypothesis for the evolution of conditiondependent ornaments: glucocorticoid and testosterone levels were positively related, rather than the negative relationship predicted by the hypothesis, and we found no relationship between red colour and glucocorticoid levels, suggesting that glucocorticoids do not play a role i…	studied corticoids, testosterone, sex ornaments
Social context alters spatial memory performance in free-living male prairie voles	Yes	Rice	MTM	2019	ROYAL SOCIETY OPEN SCIENCE	Mammal	prairie voles	Microtus ochrogaster	Yes	No	M	Breeding			social	Operational sex ratio							Behavioral	spatial memory	Unknown	Unclear / not mentioned																					4 weeks	Spatial memory is crucial for mating success because it enables males to locate potential mates and potential competitors in space. Intraspecific competition and its varying intensity under certain conditions are potentially important for shaping spatial memory. For example, spatial memory could enable males to know where competitors are (contest competition), it could help males find mating part…	unclear if trait is SS, but is suggested to 'enhance breeding competitiveness'
Costs of injury for scent signalling in a strepsirrhine primate	Yes	Harris	RJS	2018	Scientific Reports	Mammal	Ring-tailed lemur	Lemur catta	Yes	Yes	B	Multiple	Nonbreeding, Breeding	injury status and antibiotic treatment	social	competitive interactions leading to injury							Chemical	olfactory signals	Yes	Unclear / not mentioned																					~6 days between injury and scent sampling, ~ 1.3 years between pre-injury and injury samples for each individual	When injured, ring-tailed lemurs of both sexes produced genital scent-gland secretions that were less complex than normal and altered in their chemical composition. Consistent with the proposition of energetic trade-offs affecting mechanistic pathways associated with signal production, these chemical deficits imply a cost to odorant production. Moreover, male signal recipients, relying on these o…	Tested effects of injury on chemical signals
Divergent Sex-Specific Plasticity in Long-Lived Vertebrates with Contrasting Sexual Dimorphism	Yes	Ceballos	MTM	2014	Evolutionary Biology	Reptile	Arrau turtle and Common snapping turtle	Podocnemis expansa and Chelydra serpentina	Yes	No	B	Juvenile			climate/weather	Water temp	nutrition	Diet quantity & quality	climate/weather	Incubation temp			Morphological	Body size	Yes	Unclear / not mentioned	Morphological	Body shape	Yes	Unclear / not mentioned																	2 years	Tested developmental plasticity of body size and shape in two turtle species. Plasticity did not differ between sexes but maternal effects significant	Not sure if traits are sexually selected.
Corticosterone regulates multiple colour traits in Lacerta [Zootoca] vivipara males	Yes	San-Jose	MTM	2013	Journal of Evolutionary Biology	Reptile	Common lizard	Lacerta vivipara	Yes	Yes	M	Breeding		mass modeled with snout-vent length as covariate	stress	corticosterone applied	nutrition	Food amount					Visual	Melanin-based ventral spots (blackness from RGB, hue, saturation, brightness)	Yes	Unclear / not mentioned	Visual	Carotenoid ventral coloration (blackness from RGB, hue, saturation, brightness)	Yes	Yes - cited																	1 month	Tested effect of stress and diet on both carotenoid- and melanin-based coloration	Another 'gold standard' example of carefully controlled experiment measuring multiple env variables and traits
Effects of energy and thermoregulation time on physiological state and sexual signal in a lizard	Yes	Meszaros	MTM	2018	Journal of Experimental Zoology A	Reptile	European green lizard	Lacerta viridis	Yes	Yes	M	Breeding		amount of reactive oxygen metabolites (ROMs), hematocrit, immunocom- petence, and blood parasite intensity	nutrition	Food amount	climate/weather	Basking time					Visual	blue throat color (brightness, UV chroma, blue chroma)	Yes	Yes - cited	Visual	belly color (brightness, UV chroma, yellow-green chroma)	Yes	Unclear / not mentioned																	32 days	UV-blue throat color, subjected male lizards to infection and other novel stressors. Food affected color and immune status, basking affected immune status	All variables measured before and after
Vitamin D supplementation increases the attractiveness of males' scent for female Iberian rock lizards	Yes	Martin	MTM	2006	Proceedings of the Royal Society B	Reptile	Iberian rock lizard	Lacerta monticola	Yes	Yes	M	Nonbreeding			nutrition	Vit D supplementation							Chemical	Femoral secretions	Yes	Yes - in study																					1 month	Vit D increased chemical signal secretions. Suggest that vitamins might underlie many types of sexual signals, visual and chemical	I would consider this study an example of a 'gold standard': they measured the signal trait before and after an experimental manipulation, and tested the effect of manipulation on mate choice
Immune Challenge Affects Sexual Coloration of Male Iberian Wall Lizards	Yes	Lopez	MTM	2009	Journal of Experimental Zoology A	Reptile	Iberian wall lizard	Podarcis hispanica	Yes	Yes	M	Multiple	Nonbreeding & Breeding		disease	immune challenge							Visual	Ventrolateral coloration (PCA of spectra of throat, chest, vent; UV chroma, blue-green chroma, yellow chroma, red chroma)	Yes	Unclear / not mentioned																					1 month	experimentally manipulated immune activation, observed effects on some aspects of coloration (perhaps carotenoid-based)
Honest sexual signaling in turtles: experimental evidence of a trade-off between immune response and coloration in red-eared sliders Trachemys scripta elegans	Yes	Ibanez	MTM	2014	Naturwissenschaften	Reptile	Red-eared slider	Trachemys scripta	Yes	Yes	F	Breeding		none	disease	immune challenge							Visual	carotenoid chin stripe (PCA of spectra)	Yes	Unclear / not mentioned	Visual	carotenoid red ear patch (PCA of spectra)	Yes	Unclear / not mentioned																	1 month	challenged immune system of female turtls, measured change in carotenoid color patches
Effect of stress on female-specific ornamentation	Yes	Weiss	MTM	2013	Journal of Experimental Biology	Reptile	Striped plateau lizard	Sceloporus virgatus	Yes	Yes	F	Breeding		residuals of mass ~ SVL	stress	corticosterone implant	other	Autotomization (tail removal)					Visual	orange throat coloration (size of patch, PCA of spectra controlled for overall reflectance)	Yes	Unclear / not mentioned																					3-6 weeks	Manipulated cort levels and measured effects on female ornament size and color (pigment?)	Cool addition in that this study is on female ornaments; seem to imply that this is sexually selected but not well supported. Peak ornament expression was measured hence variation in treatment duration
The scent of sun worship: basking experience alters scent mark composition in male lizards	Yes	Heathcote	MTM	2014	BEHAVIORAL ECOLOGY AND SOCIOBIOLOGY	Reptile	wall lizard	Podarcis muralis	Yes	Yes	M	Breeding		body size (SVL, mass, head length, head width)	climate/weather	basking time (UV exposure and basking lamp)							Chemical	PCA of femoral gland secretions	Yes	Unclear / not mentioned																					3 weeks	Signals used in female choice should honestly advertise the benefits that males can provide, with direct benefits often argued as being more important than indirect benefits. However, the nature of direct benefits in species without paternal care or nuptial gifts is poorly understood. Previous studies on lizards suggest that females decide where to settle and assumedly who to mate with based on i…
Relatedness, body size and paternity in the alpine newt, Triturus alpestris	No	Garner	MTM	2003	Proceedings of the Royal Society B	Amphibian	Alpine newt	Triturus alpestris	No	No																																						Studied how size and genetic relatedness affect female pref; was experimental with regard to mate-choice trials but not in the sense that env effects on a signal trait was manipulated
Different mate preferences by parasitized and unparasitized females potentially reduces sexual selection	No	Pfennig	MTM	2002	Journal of Evolutionary Biology	Amphibian	Couch's spadefoot	Scaphiopus couchii	No	No	B																																					studied effects of female parasite load on female choice as well as correlations between condition, parasite load, and male call characteristics
Multimodal signals in male European treefrog (Hyla arborea) and the influence of population isolation on signal expression	No	Gomez	MTM	2011	Biological Journal of the Linnaean Society	Amphibian	European treefrog	Hyla arborea	No	No	M																																					Studied how male call and color scale with condition in separate populations	Not experimental or longitudinal
No Evidence of Terminal Investment in the Gray Treefrog (Hyla versicolor): Older Males Do Not Signal at Greater Effort	No	Kuczynski	MTM	2015	Copeia	Amphibian	Gray treefrogs	Hyla versicolor	No	No																																						Examined correlations between age and calling properties
The Waiting and Mating Game: Condition Dependent Mate Sampling in Female Gray Treefrogs (Hyla versicolor)	No	Bastien	MTM	2018	Frontiers in Ecology & Evolution	Amphibian	Gray treefrogs	Hyla versicolor	No	No																																						Tested condition-dependence of mate choice (preference) behaviors, not signal traits
Secondary Sexual Traits and Individual Phenotype in Male Green Frogs (Rana clamitans)	No	Schulte-Hostedde	MTM	2009	Journal of Herpetology	Amphibian	Green frogs	Rana clamitans	No	No	M																																					Studied correlations between quality and sexual traits forelimb size, yellow color, tympanum diameter, but these could be confounded with genetic effects	Not experimental or longitudinal
Bidirectionality of hormone-behavior relationships and satellite-caller dynamics in green treefrogs	No	Crocker-Buta	RJS	2018	BEHAVIORAL ECOLOGY	Amphibian	green tree frogs	Hyla cinerea	Yes	No	M	Breeding		body size, condition (Body condition was calculated using the residual values from a linear regression of the cubed root body weight on SIL divided by SIL), glucose, stress hormone	social	playback treatment: white noise or broadcast conspecific advertisement call)							Behavioral	responded to playback or not	yes	Yes - cited																					immediate behavioral response to playback	Whether hormonal differences among males that conditionally alternate between mating tactics are a cause or consequence of behavioral expression is central to understanding the mechanisms regulating alternative mating tactics. This issue is rooted in the bidirectionality of hormone-behavior relationships and is particularly relevant to alternative mating tactics in anuran amphibians because the s…	looked at baseline call features and condition to determine whether and how an individual would respond to a playback. Did not directly look at signal plasticity (whether signal changed)
Environmental drivers of body size variation in the lesser treefrog (Dendropsophus minutus) across the Amazon-Cerrado gradient	No	Oyamaguchi	MTM	2017	BIOLOGICAL JOURNAL OF THE LINNEAN SOCIETY	Amphibian	lesser tree frog	Dendropsophus minutus																																								Environmental variation between habitats may impose divergent selection pressures resulting in phenotypic divergence that can lead to reproductive isolation, especially if these same traits are favoured by sexual selection. Anuran body size is an important trait in male mating success and can affect the spectral traits of calls that female frogs use in mate choice. Environmental differences in wa…
Parasitism and the expression of sexual dimorphism	No	De Lisle	MTM	2015	Ecology and Evolution	Amphibian	Red-spotted newt	Notophthalmus viridescens	No	No	M	Breeding			parasites								Morphological	Tail height																								Parasite infection correlated with lower trait expression
Population differences in condition-dependent sexual selection may promote divergence in non-sexual traits	No	Pfennig	MTM	2008	Evolutionary Ecology Research	Amphibian	Spadefoot toad	Spea multiplicata	No	No																																						Studied female preference for male condition in sympatry and allopatry with other toad species, and how these predicted offspring growth
Male sexual signal predicts phenotypic plasticity in offspring: implications for the evolution of plasticity and local adaptation	No	Kelly	MTM	2019	Proceedings of the Royal Society B	Amphibian	Spadefoot toad	Spea multiplicata																																								Here we hypothesize that, when femalespreferentially choose males that sire plastic offspring, sexual selection canactually facilitate local adaptation to variable or novel environments bypromoting the evolution of adaptive plasticity. We tested this hypothesisby evaluating whether male sexual signals could indicate plasticity in their off-spring and, concomitantly, their offspringâ€™s ability to…	Extremely useful reference with great discussion of how plasticity in SS may affect local adaptation. Focus of the study was on how male traits predict plasticity of offspring
Stronger condition dependence in female size explains altitudinal variation in sexual size dimorphism of a Tibetan frog	No	Zhang	MTM	2012	Biological Journal of the Linnaean Society	Amphibian	Tibetan frog	Nanorana parkeri	No	No																																						selection on female size over an altitudinal gradient	Not experimental or longitudinal
Condition-dependent mate choice and a reproductive disadvantage for MHC-divergent male tiger salamanders	No	Bos	MTM	2009	Molecular Ecology	Amphibian	Tiger salamanders	Ambystoma tigrinum	No	No																																						Studied MHC-based mate choice, purely genetic trait	also has evidence that tail height leads to greater mating success
Frogs have rules: Selective attention algorithms regulate chorusing in Physalaemus Pustulosus (Leptodactylidae)	No	Greenfield	MTM	2000	ETHOLOGY	Amphibian	tungara frog	Physalaemus Pustulosus																																								In various acoustic insects and frogs, females preferentially orient towards the leading of two or more males' advertisement signals that occur closely in time. Such preferences in receivers have apparently selected for timing mechanisms whereby male signallers actively refrain from calling immediately following the onset of a neighbour's call and thereby increase their production of leading call…	call properties not analyzed, just yes/no of calling
Altitudinal variation in somatic condition and reproductive investment of male Yunnan pond frogs (Dianrana pleuraden)	No	Mai	MTM	2017	Zoologischer Anzeiger	Amphibian	Yunnan pond frog	Dianrana pleuraden	No	No																																						tested population correlations in traits along an environmental gradient, suggest testis size is condition-dependent (but did not test)	excluded because not experimental and on sperm traits
Structural Insights into the Evolution of a Sexy Protein: Novel Topology and Restricted Backbone Flexibility in a Hypervariable Pheromone from the Red-Legged Salamander, Plethodon shermani	No	Wilburn	MTM	2014	PLOS ONE	Amphibian																																										In response to pervasive sexual selection, protein sex pheromones often display rapid mutation and accelerated evolution of corresponding gene sequences. For proteins, the general dogma is that structure is maintained even as sequence or function may rapidly change. This phenomenon is well exemplified by the three-finger protein (TFP) superfamily: a diverse class of vertebrate proteins co-opted f…
Crest evolution in newts: implications for reconstruction methods, sexual selection, phenotypic plasticity and the origin of novelties	No	Wiens	MTM	2011	JOURNAL OF EVOLUTIONARY BIOLOGY	Amphibian																																										The dorsal crest of newts (Salamandridae) is a novel, phenotypically plastic, sexually selected trait that may evolve in association with complex courtship behaviours. We estimated a near-comprehensive, time-calibrated phylogeny for salamandrids and analysed the evolution of their crests and display behaviour. Different models give conflicting reconstructions for crest evolution, showing that lik…
MATING STRATEGY AND BREEDING PATTERNS OF THE FOOTHILL YELLOW-LEGGED FROG (RANA BOYLII)	No	Wheeler	MTM	2008	HERPETOLOGICAL CONSERVATION AND BIOLOGY	Amphibian																																										The Foothill Yellow-legged Frog (Rana boylii) has declined across much of its native range in California. Improper stream management may lower egg mass survival and reduce the availability of suitable breeding habitats. We collected data during six breeding-seasons (2002-2007) along an unregulated stream in northwestern California. We monitored temporal reproductive patterns at a breeding site an…
Genetic benefits of a female mating preference in gray tree frogs are context-dependent	No	Welch	MTM	2003	EVOLUTION	Amphibian																																										''Good genes'' models of sexual selection predict that mate courtship displays can advertise genetic quality and that, by mating with males with extreme displays, females can obtain genetic benefits for their offspring. However, because the relative performance of different genotypes can vary across environments, these genetic benefits may depend on the environmental context; in which case, stati…
Progesterone and prostaglandin Fax induce species-typical female preferences for male sexual displays in Cope's gray treefrog (Hyla chrysoscelis)	No	Ward	MTM	2015	PHYSIOLOGY & BEHAVIOR	Amphibian																																										Endocrine systems play critical roles in facilitating sexual behavior in seasonally breeding vertebrates. Much of the research exploring this topic has focused on the endocrine correlates of signaling behavior in males and sexual proceptivity in females. What is less understood is how hormones promote the expression of the often complex and highly selective set of stimulus-response behaviors that…
Variation in nocturnal light levels does not alter mate choice behavior in female eastern gray treefrogs (Hyla versicolor)	No	Underhill	MTM	2017	BEHAVIORAL ECOLOGY AND SOCIOBIOLOGY	Amphibian																																										Nocturnal light levels vary throughout the course of the lunar cycle, being darkest during the new moon and brightest during the full moon. Many nocturnal animals change their behavior in response to this natural variation in moonlight intensity. Frequently, these behavioral changes can be attributed to the way in which moonlight affects the ability of predators to spot potential prey. Mate sampl…
Blind toads in paradise: the cascading effect of vision loss on a tropical archipelago	No	Tolledo	MTM	2015	JOURNAL OF ZOOLOGY	Amphibian																																										On the archipelago of Fernando de Noronha, nearly half of the individuals in the invasive population of Cururu toads have mouthpart, limb or eye deformities. Among these, a subset of adult toads is completely blind or has just one functional eye. In this study, we examined the consequences of this vision loss in relation to feeding and reproductive biology. Blind toads were handicapped relative t…
Sire coloration influences offspring survival under predation risk in the moorfrog	No	Sheldon	MTM	2003	JOURNAL OF EVOLUTIONARY BIOLOGY	Amphibian																																										When breeding, male moor frogs Rana arvalis develop a bright blue dorsal coloration which varies in intensity between males. We tested whether this colour acts as a potential signal of a male's genetic quality to female moor frogs by artificially crossing pairs of males differing in the extent of the blue coloration to the same female. Maternal half-sibships provide a powerful means to detect pat…
Nineteen Years of Consistently Positive and Strong Female Mate Preferences despite Individual Variation	No	Ryan	MTM	2019	AMERICAN NATURALIST	Amphibian																																										Sexual selection driven by mate choice has generated some of the most astounding diversity in nature, suggesting that population-level preferences should be strong and consistent over many generations. On the other hand, mating preferences are among the least repeatable components of an individual animal's phenotype, suggesting that consistency should be low across an animal's lifetime. Despite d…
Modality interactions alter the shape of acoustic mate preference functions in gray treefrogs	No	Reichert	MTM	2015	EVOLUTION	Amphibian																																										Sexual selection takes place in complex environments where females evaluating male mating signals are confronted with stimuli from multiple sources and modalities. The pattern of expression of female preferences may be influenced by interactions between modalities, changing the shape of female preference functions, and thus ultimately altering the selective landscape acting on male signal evoluti…
Phenotypic integration and the evolution of signal repertoires: A case study of treefrog acoustic communication	No	Reichert	RJS	2018	ECOLOGY AND EVOLUTION	Amphibian																																										Animal signals are inherently complex phenotypes with many interacting parts combining to elicit responses from receivers. The pattern of interrelationships between signal components reflects the extent to which each component is expressed, and responds to selection, either in concert with or independently of others. Furthermore, many species have complex repertoires consisting of multiple signal…
Character displacement as the "best of a bad situation": Fitness trade-offs resulting from selection to minimize resource and mate competition	No	Pfennig	MTM	2005	EVOLUTION	Amphibian																																										Character displacement has long been considered a major cause of adaptive diversification. When species compete for resources or mates, character displacement minimizes competition by promoting divergence in phenotypes associated with resource use (ecological character displacement) or mate attraction (reproductive character displacement). In this study, we investigated whether character displace…
Assessing Rensch's rule in a newt: Roles of primary productivity and conspecific density in interpopulation variation of sexual size dimorphism	No	Penalver-Alcazar	MTM	2019	JOURNAL OF BIOGEOGRAPHY	Amphibian																																										Aim Major efforts have been devoted to understanding the geographic pattern of sexual size dimorphism (SSD). Rensch's rule posits that SSD increases with body size in male-biased SSD species and decreases with body size in female-biased SSD species. This pattern, and its inverse, have been mainly explored at the interspecific level, whereas research at the intraspecific level has been largely neg…
On the architecture of mate choice decisions: preference functions and choosiness are distinct traits	No	Neelon	MTM	2019	PROCEEDINGS OF THE ROYAL SOCIETY B-BIOLOGICAL SCIENCES	Amphibian																																										Mate choice is an important cause of sexual selection; it can drive the evolution of extravagant ornaments and displays, and promote speciation through the reproductive isolation generated by rapid divergence of sexual traits. Understanding mate choice requires knowledge of the traits involved in generating mate-choice decisions, and how those traits may interact with each other. It has been prop…
Social plasticity in choosiness in green tree frogs, Hyla cinerea	No	Neelon	MTM	2017	BEHAVIORAL ECOLOGY	Amphibian																																										Mate choice is an important driver of the evolution of sexual traits and can promote divergence and speciation. Understanding the underlying variation in mate choice decisions is crucial to understand variation in the strength and direction of sexual selection. We explored whether variation in the social environment influences mate choice decisions and focus on the aspect of mate choice termed ch…
Behavioral, physiological and morphological correlates of parasite intensity in the wild Cururu toad (Rhinella icterica)	No	Moretti	MTM	2017	INTERNATIONAL JOURNAL FOR PARASITOLOGY-PARASITES AND WILDLIFE	Amphibian																																										Large numbers of parasites are found in various organs of anuran amphibians, with parasite intensities thought to modulate the host's Darwinian fitness traits. Interaction between the anuran hosts and their multiple parasites should modulate the host's phenotypic characteristic, such as those associated with high energetic demand (such as calling effort and locomotor performance), energy balance …
Plasticity in female mate choice associated with changing reproductive states	No	Lynch	MTM	2005	ANIMAL BEHAVIOUR	Amphibian																																										Flexibility in female mate choice occurs over a range of timescales. We examined this plasticity over the course of a single breeding cycle using phonotaxis tests that assay acoustic-based mating preferences of female tungara frogs, Physalaemus pustulosus. Tests were performed throughout three reproductive stages: unamplexed, amplexed and postmated. We tested whether the approach of the time at w…
Environmental and social determinants of anuran lekking behavior: intraspecific variation in populations at thermal extremes	No	Llusia	MTM	2013	BEHAVIORAL ECOLOGY AND SOCIOBIOLOGY	Amphibian																																										Environmental and social factors are critical to determine the timing and duration of lekking behavior since they provide species with signs to maximize benefits over costs in sexual displays. However, these factors have rarely been studied under different environmental conditions, and thus, it remains unclear whether exogenous factors affecting group displays show a general species-specific patt…
Calling behaviour under climate change: geographical and seasonal variation of calling temperatures in ectotherms	No	Llusia	MTM	2013	GLOBAL CHANGE BIOLOGY	Amphibian																																										Calling behaviour is strongly temperature-dependent and critical for sexual selection and reproduction in a variety of ectothermic taxa, including anuran amphibians, which are the most globally threatened vertebrates. However, few studies have explored how species respond to distinct thermal environments at time of displaying calling behaviour, and thus it is still unknown whether ongoing climate…
Evolution of sexual dimorphism in the forelimb muscles of Andrew's toad (Bufo andrewsi) in response to putative sexual selection	No	Liao	MTM	2012	ANIMAL BIOLOGY	Amphibian																																										Sexual differences in morphological traits are widespread among animals. Theory predicts that dimorphism in secondary sexual characters evolves as a consequence of sexual selection. We investigated the intersexual difference in mass of forelimb muscles of the Andrew's toad, Bufo andrewsi, an elongated species inhabiting montane regions in western China. Our results showed that average body size o…
Andrew meets Rensch: sexual size dimorphism and the inverse of Rensch's rule in Andrew's toad (Bufo andrewsi)	No	Liao	MTM	2015	OECOLOGIA	Amphibian																																										Variation in sexual size dimorphism (SSD) is a widespread phenomenon and is commonly attributed to variation in sex-specific patterns of selection. According to Rensch's rule, SSD increases with increasing body size when males are the larger sex, and decreases when females are the larger sex. Using data from 17 populations of Andrew's toad (Bufo andrewsi), we tested whether the patterns of SSD co…
A condition-dependent male sexual signal predicts adaptive predator-induced plasticity in offspring	No	Kelly	MTM	2021	BEHAVIORAL ECOLOGY AND SOCIOBIOLOGY	Amphibian																																										The possibility that sexual selection promotes adaptive evolution in variable environments remains controversial. In particular, where the scale of environmental variation results in parents and their offspring experiencing different environmental conditions, such variation is expected to break down associations between adult sexual traits and adaptive offspring traits. However, when adaptive off…
Secondary compounds from exotic tree plantations change female mating preferences in the palmate newt (Lissotriton helveticus)	No	Iglesias-Carrasco	MTM	2017	JOURNAL OF EVOLUTIONARY BIOLOGY	Amphibian																																										Selection can favour phenotypic plasticity in mate choice in response to environmental factors that alter the costs and benefits of being choosy, or of choosing specific mates. Human-induced environmental change could alter sexual selection by affecting the costs of mate choice, or by impairing the ability of individuals to identify preferred mates. For example, variation in mate choice could be …
Recovering phylogenetic signal from frog mating calls	No	Goicoechea	MTM	2010	ZOOLOGICA SCRIPTA	Amphibian																																										Few studies have tried to analyse the phylogenetic information contained in frog mating calls. While some of those studies suggest that sexual selection deletes any phylogenetic signal, others indicate that frog calls do retain phylogenetic informative characters. Discordant results can be the outcome of disparate rates of character evolution and evolutionary plasticity of call characters in diff…
Diet, development and the optimization of warning signals in post-metamorphic green and black poison frogs	No	Flores	MTM	2013	FUNCTIONAL ECOLOGY	Amphibian																																										Many prey species are chemically defended and have conspicuous appearance to deter predators (i.e. aposematism). Such warning signals work because predators pay attention to the colour and size of signals, which they associate with unprofitability. Paradoxically, in early life stages, aposematic species are often warningly coloured, but their chemical defences are lacking because they have yet to…
Among-population covariation between sperm competition and ejaculate expenditure in frogs	No	Dziminski	MTM	2010	BEHAVIORAL ECOLOGY	Amphibian																																										Sperm competition theory predicts that among populations and species, male expenditure on the ejaculate should increase with the strength of selection from sperm competition, a prediction for which there is strong evidence from comparative studies of a variety of taxa. Patterns of geographic variation within species can provide important insights into adaptive coevolution; yet, few studies have a…
Environmental heterogeneity alters mate choice behavior for multimodal signals	No	Cronin	MTM	2019	BEHAVIORAL ECOLOGY AND SOCIOBIOLOGY	Amphibian																																										Animals frequently experience changes in their environment, including diel and seasonal shifts in abiotic and biotic factors. In addition to physiological and morphological changes, animals alter their behavior in response to environmental variation. This study examined the impacts of heterogeneous environments on mating behaviors. We examined both male and female tungara frog phonotactic respons…
Females trade off the uncertainty of breeding resource suitability with male quality during mate choice in an anuran	No	Cayuela	MTM	2017	ANIMAL BEHAVIOUR	Amphibian																																										In many species, females may be particularly selective about the expected direct benefits of choosing a potential mate or the male's genetic contribution to their offspring. Growing evidence suggests that female choosiness can also be influenced, for instance, by local abiotic factors, the social environment or the presence of heterospecifics. In amphibians that breed in highly temporary ponds wi…
The Role of Prey in Microgeographic Variation in Red-Spotted Newt (Notophthalmus viridescens viridescens) Head Width	No	Carlson	MTM	2016	JOURNAL OF HERPETOLOGY	Amphibian																																										For gape-limited predators, investment in larger heads should occur when larger prey items are more profitable or are the only prey option available. This may result in evolutionary or within-lifetime (plastic) increases in gape size in animals exposed to larger prey. This phenomenon has been well documented in larval but not adult caudates (salamanders and newts). We report here evidence of grea…
A continental assessment of diurnality in frog calling behaviour	No	Callaghan	MTM	2021	AUSTRAL ECOLOGY	Amphibian																																										Acoustic signalling is evolutionarily important, influencing sexual selection and serving as a premating isolation mechanism. There is a strong evolutionary basis for acoustic signalling to occur nocturnally across many terrestrial vertebrate groups including mammals, reptiles and amphibians. Within some of these groups, there is a general assumption that 'most taxa are nocturnal' in their acoust…
MORPHOLOGICAL DIFFERENTIATION OF THE COMMON TOAD BUFO BUFO (LINNAEUS, 1758) IN THE CENTRAL PART OF THE BALKAN PENINSULA	No	Cadenovic	MTM	2013	ARCHIVES OF BIOLOGICAL SCIENCES	Amphibian																																										This study analyzes the degree of morphological differentiation among populations of the common toad Bufo bufo in the central part of the Balkan Peninsula. Variations in a number of morphometric and qualitative characters in 14 population samples were analyzed using univariate and multivariate statistics. We found a high degree of female-biased sexual size dimorphism. Morphological variation amon…
BEHAVIORAL ESTIMATES OF THE HEARING ABILITIES OF TAILLESS AMPHIBIANS	No	Bibikov	MTM	2019	ZOOLOGICHESKY ZHURNAL	Amphibian																																										The literature dealing with the auditory abilities of tailless amphibians is reviewed and discussed. Due to the difficulty of receiving real conditioned reflexes to sounds in these animals, the behavioral parameters of hearing were estimated by indirect methods (the method of response croaking, the method of movement of the female to the source of the mating call), usually with the use of stimuli…
Task differences confound sex differences in receiver permissiveness in tungara frogs	No	Bernal	MTM	2009	PROCEEDINGS OF THE ROYAL SOCIETY B-BIOLOGICAL SCIENCES	Amphibian																																										In many mating systems, both sexes respond to the same sexual signal. In frogs, males typically call in response to advertisement calls, while females approach male calls in choosing a mate. The costs of signal detection errors are expected to differ between the sexes. Missed opportunities are costly for males because ignoring a signal results in failing to compete with rivals for mates, while th…
Proximity-dependent Response to Variably Complex Mating Signals in Tungara Frogs (Physalaemus pustulosus)	No	Akre	MTM	2010	ETHOLOGY	Amphibian																																										The plasticity of animal behavior allows individuals to maximize fitness in a wide range of contexts. Both production of and preference for mating signals are context-dependent according to internal factors such as hormonal state, and external factors such as predation risk. In many species, male-to-female proximity also defines an important context for mating communication. Males often possess s…
Melanin-based coloration is a nondirectionally selected sex-specific signal of offspring development in	No	Bize	RJS	2006	Evolution	Bird	Alpine Swift	Apus melba	Yes	Yes		Multiple																																				If this trait is a sexually selected signal of quality, its expression should be condition dependent and the degree of melanism directionally selected. If variation in melanism is a polymorphism, its expression should be genetically determined and fitness of melanin-based variants equal. We experimentally tested these predictions by exchanging eggs or hatchlings between randomly chosen nests and …	examined maintenance of different melanin plumage phenotypes - 1) heritable (polymorphism with no fitness benefit) or 2) condition dependent (directional selection). found evidence for first; trait not a sexual signal
Sexual dichromatism in birds independent of diet, parasites and androgens	No	Bortolotti	RJS	1996	Proceedings of the Royal Society B	Bird	American Kestrel and Loggerhead Shrike	Falco sparverius and Lanius ludovicianus	No	Yes	M				parasites	in captivity; free from parasites to detect role of parasites in plumage color	nutrition	diet in captivity to control for nutritional quality, all high quality diets																														maintained sexual dimorphism in carotenoid based color of fleshy parts - NOT plumage despite NO parasites (counter Hamilton Zuk)	not an experimental study but looked at condition dependence of color in captive animals without parasites, high quality diets to determine the role of parasite-carotenoid color associations
Genes, environments and their interaction: song and mate choice in canaries	No	Trosch	RJS	2017	Animal Behavior	Bird	Atlantic canary	Serinus canaria	Yes		B																																					Using a cross-fostering design, we therefore aimed to disentangle genetic, environmental and their potential interacting effects to inves- tigate how they affect the expression of a sexually selected trait (here birdsong) and female mate choice. To assess environmental effects, we focused on the role of the social environment and thus on learned components. Among the different male song traits in…	used cross-fostering to disentangle environmental effects on bird song, found that repertoire and female preference have learned components: TUTOR as part of environment, no info on condition but did show that tutor (learning) influenced development of male song
The energy cost of song in the canary, Serinus canaria	No	Ward	MTM	2003	Animal Behavior	Bird	Atlantic canary	Serinus canaria	No	No																																						measured the metabolic rates of singing vs non-singing canaries
Condition-Dependent Choosiness For Highly Attractive Songs In Female Canaries	No	Lerch	MTM	2013	Ethology	Bird	Atlantic canary	Serinus canaria																																								How flight ability affects female choosiness for an acoustic signal
Eggshell Biliverdin and Protoporphyrin Pigments in a Songbird: Are They Derived from Erythrocytes, Blood Plasma, or the Shell Gland?	No	Hargitai	MTM	2017	Physiological and Biochemical Zoology	Bird	Atlantic canary	Serinus canaria
Singing in the face of death: male banded wrens Thryophilus pleurostictus sing more to playback in their last breeding	No	Hall	MTM	2009	Journal of Avian Biology	Bird	Banded Wrens	Thryophilus pleurostictus	No	No																																						explored negative correlation between song rate and survival, find that older males sing more in their final season, age affecting song rate	age only variable, not strictly environmental
Covariation between eumelanic pigmentation and body mass only under specific conditions	No	Roulin	MTM	2009	Naturwissenschaften	Bird	Barn Owl	Tyto alba	No	No																																						tested relationship of female condition with melanin ornament, found that melanin is correlated with ability to sustain body mass for longer period (slow metabolism?)
Do male barn swallows (Hirundo rustica) experience a trade-off between the expression of multiple sexual signals?	No	Saino	MTM	2003	Behavioral Ecology and Sociobiology	Bird	Barn Swallow	Hirundo rustica	Yes	No																																						manipulated tail length, measured if any trade-off with song performance	technically experimental but not really an env effect (phenotype was manipulated)
FORAGING COSTS OF A TAIL ORNAMENT - EXPERIMENTAL-EVIDENCE FROM 2 POPULATIONS OF BARN SWALLOWS HIRUNDO-RUSTICA WITH DIFFERENT DEGREES OF SEXUAL SIZE DIMORPHISM	No	MOLLER	RJS	1995	Behavioral Ecology and Sociobiology	Bird	Barn Swallow	Hirundo rustica	Yes	No																																						looked at food delivery by males with different tail length manipulations
Parasitism, immunity, and arrival date in a migratory bird, the barn swallow	No	Moller	RJS	2004	Ecology	Bird	Barn Swallow	Hirundo rustica	Yes	Yes	B	Breeding		immune response	parasites	parasite infection							Visual	tail length		Yes - cited																					9 months	These findings are in accordance with predictions based on the hypothesis that bird migration is dependent on condition, with individuals in prime condition arriving early; males whose nests were expeirmentally infested with mites returned later the next year BUT independent of tail length	not sure this one counts as it controls for tail length rather than examining condition dependence/info content of this trait, also no clear environmental measure
A ptilochronological study of carry-over effects of conditions during wintering on breeding performance in the barn swallow Hirundo rustica	No	Saino	MTM	2012	Journal of Avian Biology	Bird	Barn Swallow	Hirundo rustica	No	No																																						GBW as correlate of body condition and parasites (also correlated with color, but signals not directly evaluated in study)	useful reference
Brownish, small and lousy barn swallows have greater natal dispersal propensity	No	Saino	RJS	2014	Animal Behavior	Bird	Barn Swallow	Hirundo rustica	No	No																																						The present findings corroborate previous evidence that melanic coloration covaries with a suite of traits. In particular, they show that melanin-based plumage coloration predicts natal dispersal, independently of other factors also influencing dispersal. In addition, our results show that philopatric individuals were larger than dispersers possibly because individuals return to a benign natal pl…	studied traits of dispersers vs. philopatric inds, find that dispersers are smaller and darker, have higher parasite loads
White tail spots in breeding Barn Swallows Hirundo rustica signal body condition during winter moult	No	Saino	MTM	2015	Ibis	Bird	Barn Swallow	Hirundo rustica	No	No																																						Correlations between condition (GBW) and white spots during non-breeding season (but plumage is same year-round) - argues that this is social selection
Structural coloration and sexual selection in the barn swallow Hirundo rustica	No	Perrier	MTM	2002	Behavioral Ecology	Bird	Barn Swallow	Hirundo rustica	No	No																																						Examined whether dorsal structural coloration is SS in BARS. Found no correlation with other SS traits or parameters of SS.
Frequency and consequences of feather holes in Barn Swallows Hirundo rustica	No	Pap	MTM	2005	Ibis	Bird	Barn Swallow	Hirundo rustica	No	No
Antioxidants and condition-dependence of arrival date in a migratory passerine	No	Ninni	MTM	2004	Oikos	Bird	Barn Swallow	Hirundo rustica	No	No
Distribution of arrival dates in a migratory bird in relation to environmental conditions, natural selection and sexual	No	Moller	RJS	2008	Ethology Ecology & Evolution	Bird	Barn Swallow	Hirundo rustica	No	No																																						Studied pop-level changes in migratory phenology in response to climate variables; no within individual analyses of how environment shapes signal traits
Heritability of arrival date in a migratory bird	No	Moller	RJS	2001	Proceedings of the Royal Society B	Bird	Barn Swallow	Hirundo rustica	No	No																																						found heritable component of 'condition dependent' arrival date	not longitudinal, individual-focused, no environmental variable
Mutation and sexual selection: A test using barn swallows from Chernobyl	No	Moller	RJS	2003	Evolution	Bird	Barn Swallow	Hirundo rustica	No	No																																						These findings are consistent with the hypothesis that traits most important for sexual selection are particularly susceptible to the effects of deleterious mutations.	environmental (cherynobl) but not longitudinal or experimental
Timing of arrival from spring migration is associated with flight performance in the migratory barn swallow	No	Matyjasiak	RJS	2013	Behavioral Ecology and Sociobiology	Bird	Barn Swallow	Hirundo rustica	No	No																																						I investigated the relative importance of direct effects of short-term flight performance, age, body condition and the degree of sexual ornamentation (tail length) on timing of spring arrival in the barn swallow (Hirundo rustica), a long-distance transequatorial passerine migrant. I evaluated short-term flight performance (a composite variable comprising flight manoeuvrability, velocity and accel…	Shows that earlier arriving migrants have better short-term flight performance, not related to tail length as strongly
Senescence in a short-lived migratory bird: age-dependent morphology, migration, reproduction and parasitism	No	Moller	RJS	2002	Journal of Animal Ecology	Bird	Barn Swallow	Hirundo rustica	No	Yes	M	Breeding		UNCLEAR																																		These results suggest that the condition!dependent secondary sexual character\ developmental stability\ and measures of migratory and reproductive performance deteriorated\ and the frequency of parasitism increased among old individuals[ Ageing was thus associated with a general deterioration of performance[	nice longitudinal analysis of age dependent changes in tail streamer and other LH features but no clear link to environment or condition
VIABILITY IS POSITIVELY RELATED TO DEGREE OF ORNAMENTATION IN MALE SWALLOWS	No	MOLLER	RJS	1991	Proceedings of the Royal Society B	Bird	Barn Swallow	Hirundo rustica	No	Yes																																						interannual survival associated with male tail length	not individual based, no environmental feature studied
The design of complex sexual traits in male barn swallows: associations between signal attributes	No	Garamszegi	MTM	2006	Journal of Evolutionary Biology	Bird	Barn Swallow	Hirundo rustica	No	Yes																																						Here we studied 28 acoustic and visual traits in the barn swallow, Hirundo rustica, that may potentially function in sexual selection. Based on effect sizes calculated at the betweenâ€individual level, we assessed the relationship between repeatability, conditionâ€dependence, attractiveness, ageâ€dependence and viability indicator value of sexual traits using sexual signals as the units of ana…	No env traits measured to explain variation between years but still useful reference for within-ind variation
Quantitative genetics of plumage color: lifetime effects of early nest environment on a colorful sexual signal	No	Hubbard	MTM	2015	ECOLOGY AND EVOLUTION	Bird	barn swallow	Hirundo rustica																																								Phenotypic differences among individuals are often linked to differential survival and mating success. Quantifying the relative influence of genetic and environmental variation on phenotype allows evolutionary biologists to make predictions about the potential for a given trait to respond to selection and various aspects of environmental variation. In particular, the environment individuals exper…	Nest environment shown to have a significant impact, but unknown if this has to do with parental care, parasites, prey, etc..
Juvenile sexual dimorphism, dichromatism and condition-dependent signaling in a bird species with early pair bonds	No	Surmacki	MTM	2015	Journal of Ornithology	Bird	Bearded Reedling	Panurus biarmicus	No	No																																						pair-bonding happens soon after fledging, studied how nestling condition affects plumage traits, included parasite loads
Insulin-like growth factor 1 is related to the expression of plumage traits in a passerine species	No	Mahr	MTM	2020	Behavioral Ecology and Sociobiology	Bird	Bearded Reedling	Panurus biarmicus	No	No	B																																					We investigated whether IGF-1 levels during molting correlate with the expression of multiple ornaments in a sexually dichromatic passerine species, the bearded reedling (Panurus biarmicus). We collected blood samples of males and females shortly before the molting completed and measured the size and colors of ornamental traits.	observational (but did compare multiple traits)
Stabilising selection on immune response in male black grouse Lyrurus tetrix	No	Soulsbury	MTM	2018	Oecologia	Bird	Black Grouse	Lyrurus tetrix	No	No																																						tradeoff of mounting immune response vs developing elaborate ornamentation	tricky because they did do a parasite treatment but never analyzed how this affected traits (only other aspects of condition and mating success)
Leucocyte counts variation and measures of male fitness in the lekking Black Grouse	No	Lebigre	MTM	2012	Journal of Ornithology	Bird	Black Grouse	Lyrurus tetrix	No	No	M	Breeding																																				measured how immune status correlated to sexual signals (incl. behavior?)
Physiological costs enforce the honesty of lek display in the black grouse (Tetrao tetrix)	No	Lebigre	MTM	2013	Oecologia	Bird	Black Grouse	Lyrurus tetrix	No	No																																						In this study, we quantified the changes in five measures of body condition before and after the mating season and related these changes to male lek performance (fighting rate, territory centrality and mating success) to understand the physiological costs of male reproductive effort. Between the two capture sessions, male body mass decreased significantly, blood parasite counts and plasma caroten…
Full spectra coloration and condition-dependent signaling in a skin-based carotenoid sexual ornament	No	Harris	MTM	2020	Behavioral Ecology	Bird	Black Grouse	Lyrurus tetrix	No	No	M																																					we modeled the reflectance of red integumentary eye combs displayed by male black grouse (Lyrurus tetrix) as a function of ornament size and variables related to male quality. We investigated the strength and direction of effect sizes of variables at each waveband. The strongest effect on the spectra came from eye comb size, with a negative effect in the red part of the spectrum and a positive ef…	observational study of comb color and size in relation to carottenoids, mass, IgG
Parasites and the blackcap's tail: implications for the evolution of feather ornaments	No	Perez-Tris	MTM	2002	Biological Journal of the Linnaean Society	Bird	Blackcap	Sylvia atricapilla	No	No																																						Examined correlations between non-SS tail plumage traits and parasite load
A Natural Experiment on the Condition-Dependence of Achromatic Plumage Reflectance in Black-Capped Chickadees	No	D'Alba	MTM	2011	PLoS One	Bird	Black-capped Chickadee	Poecile atricapillus	No	No	B	Breeding		Disease status	disease	keratin disorder							Visual	Black and white melanized plumage	No	Yes																					N/A	used the presence of avian keratin disorder as a natural experiment to ask if some plumage colors (but not others) were diminished in affected birds	Took advantage of disease outbreak to study color differences in 10 affected and 10 unaffected birds, not truly experimental
Melanin-based plumage ornamentation signals condition and physiological stress in the Black-headed Gull	No	Minias	MTM	2019	Journal of Ornithology	Bird	Black-headed Gull	hroicocephalus ridibundus	No	No																																						The aim of this study was to assess the potential of a melanin-based plumage ornament (brown hood) to reflect components of individual quality (condition and physiological stress) in a common larid species, the Black-headed Gull	obser vational
Condition-dependent variation in the blue-ultraviolet coloration of a structurally based plumage ornamen	No	Keyser	MTM	1999	Proceedings of the Royal Society B	Bird	Blue Grosbeak	Guiraca caerulea	No	No																																						We investigated a structurally based plumage ornament in a wild population of blue grosbeaks (Guiraca caerulea), a sexually dimorphic passerine. We report plumage variation that extends into the ultraviolet region of the spectrum. The pattern of covariation between four out of five elements of plumage variation suggests that structurally based ornamentation is pushed towards extreme expression of…
Structurally based plumage coloration is an honest signal of quality in male blue grosbeaks	No	Keyser	MTM	2000	Behavioral Ecology	Bird	Blue Grosbeak	Guiraca caerulea	No	No																																						We tested this hypothesis in a wild population of blue grosbeaks. We quantified male quality in three broad categories. (1) Physical condition was assessed from subcutaneous fat deposits, ectoparasite load, and body size. (2) Territory quality was assessed from territory area, prey abundance, and predation risk. (3) Paternal investment was assessed from male feeding rate. We found that the bluest…	has several very useful references in introduction
Female blue tits with brighter yellow chests transfer more carotenoids to their eggs after an immune challenge	No	Midamegbe	RJS	2013	Oecologia	Bird	Blue Tit	Cyanistes caeruleus	Yes	No																																						Here, we investigated the links between female ornaments and maternal effects. In birds, an important maternal effect is the transmission of resources, such as carotenoids, into egg yolk. Carotenoids are pigments with antioxidant and immunomodulatory properties that are crucial for females and developing offspring.o association between egg carotenoid levels and UV/blue crown colouration or female…	studied correlation of immune system, ornaments, and carotenoid deposition in eggs; did not examine effect of environment on a female signal trait but rather asked whether variation in female trait affected allocation to her eggs
Natural selection on immune responsiveness in blue tits Parus caeruleus	No	Raberg	MTM	2003	Evolution	Bird	Blue Tit	Cyanistes caeruleus	No	No																																						We measured primary and secondary antibody responsiveness to diphtheriaâ€tetanus vaccine in blue tits during winter and investigated the relationship between responsiveness and survival to the following breeding season. We use responsiveness to these antigens as measures of an individual's ability or propensity to mount an antibody response in case of an infection
Fecundity selection on ornamental plumage colour differs between ages and sexes and varies over small spatial scales	No	Parker	MTM	2011	Journal of Evolutionary Biology	Bird	Blue Tit	Cyanistes caeruleus	No	No																																						We examined patterns of fecundity selection on plumage colourin blue tits (Cyanistes caeruleusL.). When not accounting for environmentalheterogeneity, we detected relatively few cases of selection.
Plumage colour in nestling blue tits: sexual dichromatism, condition dependence and genetic effects	No	Johnsen	MTM	2003	Proceedings of the Royal Society B	Bird	Blue Tit	Cyanistes caeruleus	No	No																																						We present evidence for condition dependence of both types of plumage colour in nestling blue tits (Parus caeruleus). Using reflectance spectrometry, we show that blue tit nestlings are sexually dichromatic, with males having more chromatic (more 'saturated') and ultraviolet (UV)â€“shifted tail coloration and more chromatic yellow breast coloration. The sexual dimorphism in nestling tail colorati…
Plumage yellowness predicts foraging ability in the blue tit Cyanistes caeruleus	No	Garcia-Navas	MTM	2012	Biological Journal of the Linnaean Society	Bird	Blue Tit	Cyanistes caeruleus	No	No																																						Shows that carotenoid-based plumage reliably signals parental provisioning effort
Ultraviolet-blue plumage colouration can be perceived as an indicator of fluctuating asymmetry by Blue Tits (Cyanistes caeruleus)	No	Galvan	MTM	2011	Journal of Ornithology	Bird	Blue Tit	Cyanistes caeruleus	No	No																																						analyzed correlations between FA and UV-blue crown reflectance
Assortative mating by colored ornaments in blue tits: space and time matter	No	Fargevieille	RJS	2017	Ecology and Evolution	Bird	Blue Tit	Cyanistes caeruleus	No	No																																						. Here, we characterized assortative mating patterns over 10 years in four populations of the blue tit (Cyanistes caeruleus), a passerine bird. We focused on two plumage ornamentsâ€”the blue crown and the yellow breast patch. Based on data for 1,657 pairs of birds, we found large interannual variation: assortative mating varied from positive to negative. To determine whether there was nonetheless…	tested for AM in several plumage traits on 10 year data set
Condition-dependent genetic benefits of extrapair fertilization in female blue tits Cyanistes caeruleus	No	Dreiss	RJS	2008	Journal of Evolutionary Biology	Bird	Blue Tit	Cyanistes caeruleus	No	No																																						examined how EPC rates vary with female condition and current mate; did not measure environmental variation
Colour ornamentation in the blue tit: quantitative genetic (co) variances across sexes	No	Charmantier	RJS	2017	Heredity	Bird	Blue Tit	Cyanistes caeruleus	No	No																																						genetic basis of color variation:In total, our results suggest that males and females share a majority of their genetic variation underlying colour ornamentation, and hence the evolution of these sex-specific traits may depend greatly on correlated responses to selection in the opposite sex.
The blue tit's song is an inconsistent signal of male condition	No	Parker	MTM	2006	Behavioral Ecology	Bird	Blue Tit	Cyanistes caeruleus																																								We examined the relationship between various measures of condition and dawn songs in male blue tits (Cyanistes caeruleus). We detected 6 largely independent measures of variation (i.e., variables) in these songs. None of these variables were related to blue tits' ultravioletâ€“blue plumage, a demonstrated sexual signal, thus failing to support the redundant signal hypothesis. We found some eviden…	unclear if meta-analysis focuses on exp or correlational studies and if these effects can be separated
What do we really know about the signalling role of plumage colour in blue tits? A case study of impediments to progress in evolutionary biology	No	Parker	MTM	2013	Biological Reviews	Bird	Blue Tit	Cyanistes caeruleus																																								attempted meta-analysis of correlates with signal color in well-studied model system, but found severe publication biases and a lack of presentation of effect sizes, little replication. Suggests these issues may impede progress in other study systems and in sexual selection research in general	has one section where describes the strongest evidence of condition-dependence is from studies that experimentally manipulated condiiton. Useful reference
Eggshell coloration indicates female condition during egg-laying: a field experiment in blue tits	No	Holveck	MTM	2019	Biological Journal of the Linnaean Society	Bird	Blue Tit	Cyanistes caeruleus																																								We tested whether eggshell coloration (brown spots on a white ground colour) in blue tits (Cyanistes caeruleus) could reliably indicate female condition at laying by forcing females to produce two consecutive clutches, thus increasing their reproductive costs. Three measures of eggshell coloration â€“ the area covered by spots as well as white ground UV-chroma and brightness â€“ changed between c…	although described as experimental, not clear that removing clutches of all birds in the study fits our criteria for manipulation of environment. Also, as yet no evidence this trait is sexually selected
Structural plumage coloration, male body size, and condition in the Blue-Black Grassquit	No	Doucet	RJS	2002	Condor	Bird	Blue-black Grassquit	Volatinia jacarina	No	No																																						There was a significant positive relationship between color scores for both body regions and male condition. There was also a positive trend between the color score of the rump region and male body size. These results support recent findings that structural plumage coloration is condition-dependent, and this type of coloration may be an honest signal of male quality in the Blue-black Grassquit.	found that structural color is condition dependent in males - not sure if this is a sexual signal, not longitunal, no environmental measure
Condition-dependent resource value affects male-male competition in the blue-black grassquit	No	Santos	MTM	2009	Behavioral Ecology	Bird	Blue-black Grassquits	Volatinia jacarina	No	No																																						studied correlations of body mass with ornamentation, agressiveness, and competitive outcomes
Vocal output predicts territory quality in a Neotropical songbird	No	Manica	MTM	2014	Behavioral Processes	Bird	Blue-black Grassquits	Volatinia jacarina	No	No																																						studied correlations between body condition, parasites, seed density, and song characters
Achieving luster: prenuptial molt pattern predicts iridescent structural coloration in Blue-black Grassquits	No	Maia	MTM	2011	Journal of Ornithology	Bird	Blue-black Grassquits	Volatinia jacarina	No	No																																						Found that iridescence was related to molt rate, not condition or morphology. Suggest coloration is an indicator of life history descisions or nonbreeding endocrine state
Nanostructural self-assembly of iridescent feather barbules through depletion attraction of melanosomes during keratinization	No	Maia	MTM	2011	Journal of the Royal Society Interface	Bird	Blue-black Grassquits	Volatinia jacarina	No	No																																						Studied development and tissue structure of iridescent plumage in males and females
Plumage Coverage is Related to Body Condition and Ectoparasitism in Blue-black Grassquits	No	Magalhaes	MTM	2014	Wilson Journal of Ornithology	Bird	Blue-black Grassquits	Volatinia jacarina	No	No																																						studied correlations among condition, plumage traits, and parasite loads
Coccidian oocyst parasitism in the blue-black grassquit: influence on secondary sex ornaments and body condition	No	Costa	RJS	2005	Animal Behavior	Bird	Blue-black Grassquits	Volatinia jacarina	No	No																																						Males in better condition should also have more extravagant ornamentation. According to these hypotheses, females that favour more conspicuous secondary sexual traits are choosing less parasitized males and/or those in better condition and should have offspring with better chances of surviving. We assessed interactions between the expression of secondary sexual traits, parasite load and body cond…	single point time measures of condition and signal traits and parasitism rates
Can Foraging Ecology Drive the Evolution of Body Size in a Diving Endotherm?	No	Cook	MTM	2013	PLoS ONE	Bird	Blue-eyed Shags	Leucocarbo spp.																																								Within a single animal species, different morphs can allow for differential exploitation of foraging niches between populations, while sexual size dimorphism can provide each sex with access to different resources. Despite being potentially important agents of evolution, resource polymorphisms, and the way they operate in wild populations, remain poorly understood. In this study, we examine how t…
Male coloration and chick condition in blue-footed booby: a cross-fostering experiment	No	Velando	MTM	2005	Behavioral Ecology and Sociobiology	Bird	Blue-footed Booby	Sula nebouxii	No	No																																						cross-foster experiment to see if male color predicts nestling health (mass & immunity)
Maternal investment in eggs is affected by male feet colour and breeding conditions in the blue-footed booby, Sula	No	Dentressangle	RJS	2008	Behavioral ecology and sociobiology	Bird	Blue-footed Booby	Sula nebouxii	No	No																																						examined how female investment varies with male traits, DID EXPERIMENTAL MANIPULATION OF MALE FOOT COLOR! mentions environmental effects on booby color so might have useful refs: but did not look at because no information on how environment influences signal
Female throat ornamentation does not reflect cell-mediated immune response in bluethroats Luscinia s. svecica	No	Parn	MTM	2005	Oecologia	Bird	Bluethroat	Luscinia svecica	No	No																																						We investigated whether variation in the extent of structural and melanin plumage ornamentation in female bluethroats reflects cell-mediated immune response. We caught the females at their nests and measured their immune response as a swelling following a challenge by phytohemagglutinin. An analysis of the data from two years of study revealed that the cell-mediated immune response was not relate…
Song performance is a condition-dependent dynamic trait honestly indicating the quality of paternal care in the bull-headed shrike	No	Nishida	MTM	2018	Journal of Avian Biology	Bird	Bull-headed Shrike	Lanius bucephalus	No	No																																						tested how song characteristics correlated with repro success
Paternal genetic contribution to offspring condition predicted by size of male secondary sexual character	No	Sheldon	MTM	1997	Proceedings of the Royal Society B	Bird	Collared Flycatcher	Ficedula albicollis	No	No																																						. Here, we use comparisons between sets of naturally occurring maternal half-siblingcollared Ã˜ycatchers,Ficedula albicollis, to control for this problem. We show, Ã†rst, that there are paternalgenetic effects on nestling Ã˜edging condition, a character related to Ã†tness in this species. Further, themagnitude of the paternal genetic contribution to this character is related to the size of a cond…
Badge size in collared flycatchers predicts outcome of male competition over territories	No	Part	MTM	1997	Animal Behavior	Bird	Collared Flycatcher	Ficedula albicollis	No	No																																						We investigated this assertion by experimentally staging male contests over nest sites (a crucial resource for attracting females) in old (â‰¥2 years) male collared flycatchers,Ficedula albicollisMales with a relatively large white forehead patch (i.e. a condition-dependent plumage trait displayed in male contests) enjoyed a competitive advantage in disputes over experimentally vacated territorie…
Integration of Spectral Reflectance across the Plumage: Implications for Mating Patterns	No	Laczi	MTM	2011	PLoS One	Bird	Collared Flycatcher	Ficedula albicollis	No	No																																						Studied correlations among plumage qualities, found similar correlations across sexes, suggests developmental linkage among traits
Whole-genome resequencing of extreme phenotypes in collared flycatchers highlights the difficulty of detectin	No	Kardos	RJS	2015	Molecular Ecology Resources	Bird	Collared Flycatcher	Ficedula albicollis	No	No																																						looked for genetic basis of a sexually selected (quantitative) plumage color trait
Nutritional correlates and mate acquisition role of multiple sexual traits in male collared flycatchers	No	Hegyi	MTM	2010	Naturwissenschaften	Bird	Collared Flycatcher	Ficedula albicollis	No	No																																						measured changes in nutritional status and correlations with sex sel traits. Found that wing patches were correlated with phenotypic quality
Ornaments and condition: plumage patch sizes, nutritional reserve state, reserve accumulation, and reserve depletion	No	Hegyi	MTM	2019	Behavioral Ecology and Sociobiology	Bird	Collared Flycatcher	Ficedula albicollis	No	No																																							observational
Qualitative population divergence in proximate determination of a sexually selected trait in the collared flycatcher	No	Hegyi	MTM	2002	Journal of Evolutionary Biology	Bird	Collared Flycatcher	Ficedula albicollis	No	No																																						We examined proximate determination of sexually selected forehead patch size in a Centralâ€European population of Ficedula albicollis, the collared flycatcher, using a 9â€year database, and compared our results with those obtained in other populations of the same and the sister species. Betweenâ€individual variation of forehead patch size was large, its repeatability larger than, and heritabil…	No env variables measured other than age, mass at fledging
Yolk androstenedione, but not testosterone, predicts offspring fate and reflects parental quality	No	Hegyi	MTM	2011	Behavioral Ecology	Bird	Collared Flycatcher	Ficedula albicollis	No	No																																						investigated effects of yolk androstenedione and T on nestling size, growth, recruitment	focus on egg androgens & condition, not ss trait
Indicators of physiological stress and the elaboration of sexual traits in the collared flycatcher	No	Garamszegi	MTM	2006	Behavioral Ecology	Bird	Collared Flycatcher	Ficedula albicollis	No	No																																						initial results for the relationship between physiological stress estimated by the levels of heat shock proteins (HSP60 and HSP70) and heterophil/lymphocyte ratio and the elaboration of sexual traits, such as forehead and wing patch size and song features in the collared flycatcher Ficedula albicollis. Males producing longer and more versatile songs had significantly higher levels of HSP70, but o…
Rapid temporal change in the expression and age-related information content of a sexually selected trait	No	Hegyi	MTM	2006	Journal of Evolutionary Biology	Bird	Collared Flycatcher	Ficedula albicollis	No	Yes																																						We examined longâ€term patterns in size, conditionâ€ and ageâ€dependence, repeatability and heritability of forehead patch size, a sexually selected plumage trait in male collared flycatchers. We also estimated survival and sexual selection on the phenotypic value of the trait. Forehead patch size linearly declined during the 15 years, probably due to the significantly negative survival select…	No env variables measured other than age, mass at fledging. Has useful refs for flycatcher
Phenotypic plasticity in a conspicuous female plumage trait: information content and mating patterns	No	Hegyi	MTM	2008	ANIMAL BEHAVIOUR	Bird	collared flycatchers	Ficedula albicollis	No	Yes	F	Breeding			climate/weather	summer North Atlantic Oscillation (NAO) index							Morphological	white wing patch size	Yes	Yes - in study; DID NOT determine SS associated with trait																						Explaining sexual ornamentation in the limiting sex, usually females, requires information on the proximate background of ornaments and their consequences for sexual selection. Phenotypic variation within individuals has received little attention in either of these research directions. We used 6 years of data to examine the information content and potential role of white wing patch size in female…
Short- and long-term repeatability and pseudo-repeatability of bird song: sensitivity of signals to varying environments	No	Zsebok	MTM	2017	BEHAVIORAL ECOLOGY AND SOCIOBIOLOGY	Bird	collared flycatchers	Ficedula albicollis	No	Yes	M	Breeding																																				To provide reliable information about individual-specific characteristics, sexual signals should be consistently displayed within an individual at least within a particular social context or time window. However, some male traits, like bird song, depict extreme within-individual variations even within a very short time frame. To investigate the extent by which acoustic displays in male collared f…	nest box analyzed for effects on repeatability but not directly on trait
Bill colour and correlates of male quality in blackbirds: an analysis using canonical ordination	No	Bright	RJS	2004	Behavioral Processes	Bird	Common Blackbird	Turdus merula	No	No																																						Despite the fact that red, yellow and orange pigmentation of bills is common, and also variable between individuals, comparatively little is known about bill colouration as a condition-dependent trait. Furthermore, many studies of avian colouration are confounded by the lack of objective colour quantification and the use of overly simplistic univariate techniques for analysis of the relationship …	no within individual variation as a function of environment - just looked at trait variation and parasites at one time point and found no relationship
Experimental Tests of the Function and Flexibility of Song Consistency in a Wild Bird	No	Taff	MTM	2016	ETHOLOGY	Bird	common yellowthroat	Geothlypis trichas	Yes	No	M	Breeding																																				Measures of bird song that capture aspects of motor performance, such as consistency, have become a major focus in understanding sexual selection on song. Despite accumulating evidence that consistency is related to reproductive success in many species, the relative importance of male-male interactions and female-male interactions is still unclear. We studied the function and flexibility of song …
Contrasting patterns of selection on the size and coloration of a female plumage ornament in common yellowthroats	No	Freeman-Gallant	RJS	2014	Journal of Evolutionary Biology	Bird	Common Yellowthroat	Geothlypis trichas	No	No																																						examined selection on female yellow throat patch; no physio, no environmental, nice selection study
SEXUAL SELECTION, MULTIPLE MALE ORNAMENTS, AND AGE- AND CONDITION-DEPENDENT SIGNALING IN THE COMMON YELLOWTHROAT	No	Freeman-Gallant	MTM	2009	Evolution	Bird	Common Yellowthroat	Geothlypis trichas	No	No				fitness																																		Discusses multiple ornaments, how each may be context and time-dependent
Hormonal, Behavioral, and Life-History Traits Exhibit Correlated Shifts in Relation to Population Establishment in a Novel Environment	No	Atwell	MTM	2014	AMERICAN NATURALIST	Bird	dark-eyed junco	Junco hyemalis	No	No																																						Climate change, habitat alteration, range expansions, and biological invasions are all predicted to require rapid shifts in multiple traits including behavior and life history, both for initial population establishment and subsequent adaptation. Hormonal mechanisms likely play a key role in facilitating or constraining plastic and genetic responses for suites of traits, but few studies have evalu…
Eggshell colour is more strongly affected by maternal identity than by dietary antioxidants in a captive poultry system	No	Dearborn	RJS	2012	Functional Ecology	Bird	domestic chicken	Gallus gallus domesticus	Yes	No
Social status and personality: stability in social state can promote consistency of behavioural responses	No	Favati	MTM	2014	PROCEEDINGS OF THE ROYAL SOCIETY B-BIOLOGICAL SCIENCES	Bird	domestic fowl	Gallus gallus	Yes	No	M				social	social status							Behavioral	boldness			Behavioral	vigilance			Behavioral	activity			Behavioral	exploration			Acoustic	crowing								Stability of 'state' has been suggested as an underlying factor explaining behavioural stability and animal personality (i.e. variation among, and consistency within individuals in behavioural responses), but the possibility that stable social relationships represent such states remains unexplored. Here, we investigated the influence of social status on the expression and consistency of behaviour…
The separate effects of egg size and parental quality on the development of ornamental plumage coloration	No	Robinson	MTM	2014	Ibis	Bird	Eastern Bluebird	Sialia sialis	Yes	No																																						studied egg size and parental effects on early development of UV-blue plumage (a signal trait)	env variables are vague: time of hatch and foster parental quality (seems to be defined as whether or not they laid large eggs)
UV-blue structural coloration and competition for nestboxes in male eastern bluebirds	No	Siefferman	MTM	2005	Animal Behavior	Bird	Eastern Bluebird	Sialia sialis	No	No																																						manipulated availability of nestboxes, found that brighter males succeeded in higher-competition env and fledged more offspring
Female song in eastern bluebirds varies in acoustic structure according to social context	No	Rose	MTM	2020	BEHAVIORAL ECOLOGY AND SOCIOBIOLOGY	Bird	eastern bluebird	Sialia sialis	No	Yes	F																																					Most of our knowledge about the function, evolution, neurobiology and ontogeny of complex vocalizations in birds comes from previous work on male song. However, the recent increase in focus on female bird song over the last few decades has helped bridge that gap in our knowledge and has vastly changed our understanding of the function, phylogeny and evolution of bird song. Here we present evidenc…	Previous work indicates trait is not SS
Phenotypic, genetic, and environmental causes of variation in yellow skin pigmentation and serum carotenoids in Eurasian kestral nestlings	No	Casagrande	MTM	2008	Ecological Research	Bird	Eurasian Kestrel	Falco tinnunculus	Yes	No	B	Juvenile			other	nest							Visual	Carotenoid-based skin color	Yes	Unclear / not mentioned																					15-18 days	Cross-fostered nestlings to show strong environmental effect on skin color and serum carotenoids. Not clear if these are sex sel.	nest' not a qualifying env variable
Condition-dependent immune defence in the Magpie: how important is ectoparasitism?	No	Blanco	RJS	2001	Biological Journal of the Linnaean Society	Bird	Eurasian Magpie	Pica pica	No	No																																						Variation in the presence and size of the bursa of Fabricius and spleen size was measured to assess potential relationships between immune defence, nutritional condition and ectoparasites in the Magpie Pica pica. We found three species of lice (Mallophaga), two species of louse flies (Hippoboscidae), and the larvae of a tick (Ixodidae) infecting magpies. Age explained a significant proportion of …	no sexual signal trait focus in this paper
Condition-dependence of pheomelanin-based coloration in nuthatches Sitta europaea suggests a detoxifying function	No	Galvan	MTM	2017	Scientific reports	Bird	Eurasian Nuthatch	Sitta europaea	No	No																																						finds that nestlings are dimorphic and produce adult-like pheomelanin but it is produced in greater quantities in poorer quality nestlings, suggests that detoxification is reason why
Large-scale geographic variation in iridescent structural ornaments of a long-distance migratory bird	No	Legagneux	MTM	2012	Journal of Avian Biology	Bird	Eurasian Teal	Anas crecca	No	No																																						Isotope values and structural plumage in Eurasian teal. Example of how information about migratory origins can be encoded phenotypically, linked by physiological molt strategies
Condition dependence of iridescent wing flash-marks in two species of dabbling ducks	No	Legagneux	MTM	2010	Behavioral Processes	Bird	Eurasian Teal and Mallard	Anas crecca and Anas platyrhynchos																																								found that iridescent contrast pos related to body size in female teal
Nest building signals male condition rather than age in wrens	No	Evans	RJS	1997	animal Behavior	Bird	Eurasian Wren	Troglodytes troglodytes	No	No																																						nest building capability a signal of quality not age. DId not include: no focus on phenotype trait or environmental variable
Male wrens with large testes breed early	No	Evans	RJS	2000	Animal Behavior	Bird	Eurasian Wren	Troglodytes troglodytes	No	Yes	M	Breeding																																				testes size predicts nest building. no focus on a sexual trait, no environmental variable
Carotenoid-based plumage colouration is predicted by age and parasites in the male European serin	No	Trigo	MTM	2015	Journal of Avian Biology	Bird	European Serin	Serinus serinus	No	No																																						studied correlations between parasites, condition and plumage traits
Seasonal male plumage as a multi-component sexual signal: insights and opportunities	No	Peters	MTM	2013	Emu	Bird	Fairy-wrens	Malurus spp.	No	No																																						reviews multicomponenet nature of plumage signal, molt strategies and how affected by physiological state	potentially useful reference
Food, vigilance, and sperm: the role of male direct benefits in the evolution of female preference in a polygamous bird	No	Pizzari	MTM	2003	Behavioral Ecology	Bird	feral fowl	Gallus gallus domesticus	No	No																																						I tested whether direct benefits are associated withfemale choice in the polygamous feral fowl,Gallus g. domesticus, where females prefer socially dominant copulation partners andmales do not care for the young but do provide females with three commodities: food, vigilance, and sperm. I used a combinationof empirical and experimental data to show that male propensity to offer food and vigilance, …
THE FLAPPET LARK MIRAFRA-RUFOCINNAMOMEA DOUBLES ITS WINGBEAT RATE TO 24HZ IN WING-CLAP DISPLAY FLIGHT - A SEXUALLY SELECTED FEAT	No	NORBERG	MTM	1991	Journal of Experimental Biology	Bird	Flappet Lark	Mirafra rufocinnamomea	No	No																																						I here describe the wing kinematicsduring normal flight and during the rattling wing claps. After documentingwingbeat frequencies in normal flight and in display flight, I estimate thecorresponding flight powers and consider sexual selection as a driving force behindthe evolution of the wing-clap display
Suburban immigrants to wildlands disrupt honest signaling in ultraviolet plumage	No	Tringali	MTM	2015	Avian Conservation and Ecology	Bird	Florida Scrub-Jay	Aphelocoma coerulescens	No	No																																						tested how UV plumage related to condition across env gradient (not), helped subarban birds breed in woodlands but they performed more poorly
Selection and inheritance of sexually dimorphic juvenile plumage coloration	No	Tringali	RJS	2015	Ecology and Evolution	Bird	Florida Scrub-Jay	Aphelocoma coerulescens	No	Yes																																						heritability of mean brightness, UV chroma, hue; most variation explained by maternal effects; foucs of study is on strength of selection
Increased Endoparasite Infection in Late-Arriving Individuals of a Trans-Saharan Passerine Migrant Bird	No	Lopez	MTM	2013	PLoS One	Bird	Garden Warbler	Sylvia borin	No	No																																						Demonstrate that migratory timing is condition-dependent, correlates to intestinal parasite richness
Androgenic modulation of extraordinary muscle speed creates a performance trade-off with endurance	No	Tobiansky	MTM	2020	JOURNAL OF EXPERIMENTAL BIOLOGY	Bird	golden-collared manakin	Manacus vitellinus																																								Performance trade-offs can dramatically alter an organism's evolutionary trajectory by making certain phenotypic outcomes unattainable. Understanding how these trade-offs arise from an animal's design is therefore an important goal of biology. To explore this topic, we studied how androgenic hormones, which regulate skeletal muscle function, influence performance trade-offs relevant to different …
Behavioural flexibility in the courtship dance of golden-collared manakins, Manacus vitellinus	No	Janisch	MTM	2020	ANIMAL BEHAVIOUR	Bird	golden-collared manakin	Manacus vitellinus																																								Courtship displays have been traditionally considered stereotyped behaviours. Many elaborate courtships are displayed in specific locations or in courts prepared by the displaying individuals. Sudden environmental events may alter the spatial structure of the displaying site, and individuals should be able to cope with such disruptions. In some mating systems, courtship is the only or main trait …	although courtship dance is sexually selected, no evidence that the choice of sapling matters, which is what they manipulated in the study
Carotenoid-based plumage coloration in golden-crowned kinglets Regulus satrapa: pigment characterization and relationships with migratory timing	No	Chui	MTM	2011	Journal of Avian Biology	Bird	Golden-crowned Kinglet	Regulus satrapa	No	No	B																																					Studied correlations of a carotenoid-based ornament in both males and females, found correlations with condition and migratory strategy. Could be useful to point out how ornaments signal information that might promote divergence
Red dominates black: agonistic signalling among head morphs in the colour polymorphic Gouldian finch	No	Pryke	MTM	2006	Proceedings of the Royal Society B	Bird	Gouldian Finch	Erythrura gouldiae	No	No																																						Here, we experimentally tested the relative importance of a geneticcolour polymorphism in determining male dominance in the Gouldian finch (Erythrura gouldiae), a speciesdisplaying three completely discrete but naturally co-occurring genetically inherited phenotypes; yellow-,red- (carotenoid) and black-headed (melanin) morphs.
The relationship between plumage colouration, problem-solving and learning performance in great tits Parus major	No	Cauchard	RJS	2017	Journal of Avian Biology	Bird	Great Tit	Parus major	Yes	No																																						finds correlation between sexual signal and cognitive trait; no longitudinal analysis of trait and envir assocations
Sperm variation in Great Tit males (Parus major) is linked to a haematological health-related trait, but not	No	Svobodova	RJS	2018	Journal of Ornithology	Bird	Great Tit	Parus major	No	No																																						no - correlation of ornamentation and sperm traits
Correlated variation of colour between melanin and carotenoid pigmented plumage areas in great tits	No	Hegyi	MTM	2008	Evolutionary Ecology Research	Bird	Great Tit	Parus major	No	No																																						Studied correlations beween two sexually selected trait (but both molted at the same time)
Melanin, carotenoid and structural plumage ornaments: information content and role in great tits Parus	No	Hegyi	MTM	2007	Journal of Avian Biology	Bird	Great Tit	Parus major	No	No																																						Studied correlations between GBW and melanin, carotenoid, and structurally based plumage to assess differences in condition-dependence
Stable correlation structure among multiple plumage colour traits: can they work as a single signal?	No	Hegyi	MTM	2015	Biological Journal of the Linnaean Society	Bird	Great Tit	Parus major	No	No																																						studied stability of associations between multiple plumage traits	few recaps, used only in estimates of repeatability
Carotenoid- but not melanin-based plumage coloration is negatively related to metal exposure and proximity to the road in an urban songbird	No	Grunst	MTM	2020	Environmental Pollution	Bird	Great Tit	Parus major	No	No																																						We investigated the relationship between metal pollution, proximity to roads, and carotenoid- and melanin-based plumage coloration in a common songbird, the great tit	Not clear if pollution gradient - a 'natural experiment' - counts as experimental from our screening criteria
Colour in a new light: a spectral perspective on the quantitative genetics of carotenoid colouration	No	Evans	RJS	2015	Functional Ecology	Bird	Great Tit	Parus major	No	No																																						method for quanifying color, studied heritability and env effects on carotenoid plumage in great tits
Intra-clutch variation in avian eggshell pigmentation covaries with female quality	No	De Coster	RJS	2013	Journal of Ornithology	Bird	Great Tit	Parus major	No	No
Seasonal fluctuations in plasma testosterone levels and diurnal song activity in free-living male great tits	No	Van Duyse	MTM	2003	GENERAL AND COMPARATIVE ENDOCRINOLOGY	Bird	great tit	Parus major																																								The annual course of plasma testosterone (T) and song activity during the day was examined in free-living male great tits (Parus major) in a single year and in a single population. We provide the first study in this species investigating plasma T during the breeding season among and within breeding stages. As expected for a temperate-zone monogamous species, plasma T levels showed a pronounced pe…
Fat soluble antioxidants in brood-rearing great tits Parus major: relations to health and appearance	No	Horak	MTM	2004	JOURNAL OF AVIAN BIOLOGY	Bird	great tit	Parus major																																								The concept of parasite-mediated sexual selection assumes that females may improve offspring fitness by selecting mates on the basis of sexual ornaments that honestly reveal the health state of a partner. Expression of such signals may be particularly sensitive to oxidative damage caused by excess production of oxidative metabolites and free radicals. To control and neutralise free radicals, anim…
Relationships between territory quality and carotenoid-based plumage colour, cell-mediated immune response, and body mass in Great Tit Parus major nestlings	No	Galvan	MTM	2009	ACTA ORNITHOLOGICA	Bird	great tit	Parus major																																								Plumage colour is classified as pigmentary or structural, depending on whether it is caused by pigments or by feather microstructure. However, recent findings indicate that carotenoid-based plumage colouration also reflects at LTV-blue wavelengths and that the underlying structure is related to the reflectance properties of the yellow feathers. Thus, yellow plumage is based on interactions betwee…
Viability selection affects black but not yellow plumage colour in greenfinches	No	Horak	MTM	2016	Oecologia	Bird	Greenfinch	Carduelis chloris	No	Yes																																						demonstrates selection against paler individuals by trich, survival is lower for pale individuals and pop has gotten darker over time	does not explore role of disease in within-individual variation. References a study which does explore information content of plumage
The health signalling of ornamental traits in the Grey Partridge (Perdix perdix)	No	Svobodova	MTM	2013	Journal of Ornithology	Bird	Grey Partridge	Perdix perdix	No	No																																						Studied melanin and carotenoid based ornaments, how correlated to immune status and stress physiology. Example of why two ornamental traits may be uncorrelated and have different relationships to aspects of condition - one updated more often
A condition dependent link between testosterone and disease resistance in the house finch	No	Duckworth	RJS	2001	Proceedings of the Royal Society B	Bird	House Finch	Carpodacus mexicanus	Yes	Yes	M																																					looked at T and ability to deal with parasite infection; found evidence for condition dependence and T levels; no analysis of sexual trait
Structure of Social Networks in a Passerine Bird: Consequences for Sexual Selection and the Evolution of Mating Strategies	No	Oh	MTM	2010	AMERICAN NATURALIST	Bird	house finch	Carpodacus mexicanus	No	No																																						The social environment is a critical determinant of fitness and, in many taxa, is shaped by an individual's behavioral discrimination among social contexts, suggesting that animals can actively influence the selection they experience. In competition to attract females, males may modify sexual selection by choosing social environments in which they are more attractive relative to rivals. Across th…
Dietary carotenoids predict plumage coloration in wild house finche	No	Hill	MTM	2002	Proceedings of the Royal Society B	Bird	House Finch	Carpodacus mexicanus	No	No																																						examined correlation between carotenoid gut content and ornamental plumage brightness
FEMALE HOUSE FINCHES PREFER COLORFUL MALES - SEXUAL SELECTION FOR A CONDITION-DEPENDENT TRAIT	No	HILL	MTM	1990	Animal Behavior	Bird	House Finch	Carpodacus mexicanus	No	No																																						Mate choice trials demonstrating that male color is the primary target of SS in this species.
Context-dependent development of sexual ornamentation: implications for a trade-off between current	No	Badyaev	RJS	2007	Journal of Evolutionary Biology	Bird	House Finch	Carpodacus mexicanus	No	No	M																																					Tradeoff btw current and future repro. Drives differences in condition dependence at different life stages. Prolactin protects males who reproduced a lot: no within-individual or environmental measures
Developmental evolution of sexual ornamentation: model and a test of feather growth and pigmentation	No	Badyaev	MTM	2007	Integrative and Comparative Biology	Bird	House Finch	Carpodacus mexicanus	No	No	M																																					Developmental biology of feathers with carotenoid-based pigment; modeled feather growth and compared between MT and AZ
Paternal care as a conditional strategy: distinct reproductive tactics associated with elaboration of plumage ornamentation in the house finch	No	Badyaev	RJS	2002	Behavioral Ecology and Sociobiology	Bird	House Finch	Carpodacus mexicanus	No	No																																						Males with red pigmentation (maximum ornament elaboration) paired with females that nested earlier, but these males did little provisioning of incubating females and nestlings. In contrast, males with yellow coloration paired with females that nested later, but these males fed female and nestlings more. Consequently, for red males offspring recruitment was primarily affected by earlier nest initi…	analysis of conditional (age) reproductive strategies + plumage color expression
Context-dependent sexual advertisement: plasticity in development of sexual ornamentation throughout the lifetime of a passerine bird	No	Badyaev	RJS	2003	Journal of Evolutionary Biology	Bird	House Finch	Carpodacus mexicanus	No	Yes																																						We studied lifelong variation in the expression and condition-dependence of a sexual ornament in relation to age and the context of breeding in male house finches (Carpodacus mexicanus)â€“a species that develops a new sexual ornament once a year after breeding. Throughout malesâ€™ lifetime, the elaboration of ornamentation and the allocation of resources to the development of sexual ornamentation…	looked at age related changes in sexual signal and reproductive; no environmental variables
Signaling individual identity versus quality: A model and case studies with ruffs, queleas, and house finches	No	Dale	RJS	2001	American Naturalist	Bird	House Finch, Ruff, Quelea	many	No	No																																						really nice conceptual and theoretical model about signaling individual identity vs quality
Assessing the function of house sparrows' bib size using a flexible meta-analysis method	No	Nakagawa	MTM	2007	Behavioral Ecology	Bird	House Sparrow	Passer domesticus	No	No		All																																				Meta-analysis of how bibsize corresponds with fighting ability, parental care, age, body condition, cuckoldry, RS	potentially valuable reference
No evidence for differential maternal allocation to offspring in the house sparrow (Passer domesticus	No	Mazuc	MTM	2003	Behavioral Ecology	Bird	House Sparrow	Passer domesticus	No	No																																						We experimentally altered the attractiveness of males by treating them with implants filled with crystalline testosterone (T) or left empty (C). We subsequently monitored maternal investment as a function of male hormonal treatment and the size of the black patch of feathers on the throat (i.e., the badge), a sexually selected trait.	Focus of study was maternal investment, did not present results of T manip on male trait
Maternal effects, malaria infections and the badge size of the house sparrow	No	Birget	RJS	2015	Avian Research	Bird	House Sparrow	Passer domesticus	No	No																																						studied correlations between badge size , disease, and maternal testosterone deposition; no longitudinal measures of signal traits
Environmental influence and cohort effects in a sexual ornament in the house sparrow, Passer domesticus	No	Jensen	MTM	2006	Oikos	Bird	House Sparrow	Passer domesticus	No	Yes																																						Here we examine whether variation in a sexual ornament (badge size) of male house sparrows (Passer domesticus) is dependent on individual variation in the conditions during early ontogenetic stages, and whether this variation and the populationâ€wide effects of external variables such as weather or population size jointly will generate consistent differences among cohorts later in life. Variatio…	Useful reference, cohort design strong
Only females in poor condition display a clear preference and prefer males with an average badge	No	Griggio	MTM	2010	BMC Evolutionary Biology	Bird	House Sparrow	Passer domesticus																																								Found differences between female prefs based on condition, hypothesized mechanism of divergence
Condition dependence, multiple sexual signals, and immunocompetence in peacocks	No	Moller	RJS	2002	Behavioral Ecology	Bird	Indian peafowl	Pavo cristatus	No	No	M																																					The aims of the present study were to assess whether different aspects of a complex secondary sexual character reflect different aspects of phenotypic quality, using male blue peafowl Pavo cristatus as a study organism. Condition-dependent expression of secondary sexual characters and measures of immune function in a cohort of similarly aged male blue peafowl Pavo cristatus was used to test wheth…	looked at condition dependence - association of various physio traits to peacock train traits - one time point sample, no environmental or longitudinal measures
Condition-dependent mate assessment and choice by peahens: implications for sexual selection	No	Dakin	RJS	2014	Behavioral Ecology	Bird	Indian peafowl	Pavo cristatus	No	No																																						Here, we show that females in better condition (higher mass condition and lower WBC count) allocate a greater proportion of their visit time to the most iridescent males displaying on leks. Our results provide evidence of strong condition-dependent effects on female mate assessment and choice in the absence of experimentally induced stress. We suggest that condition-dependent mate choice may help…	studied how female condition influences her mate choice - no longitudinal or experimental data, no aspect of environmental variation
Condition dependence of structural plumage coverage in Indigo Buntings Passerina cyane	No	Hudson	MTM	2018	Avian Biology Research	Bird	Indigo Bunting	Passerina cyanea	No	No																																						studied correlates of structural color and condition (parasites, antiox capacity, lymphocyte ratio, stress, testosterone, etc)
Condition-dependent strategies of eggshell pigmentation: an experimental study of Japanese quail (Coturnix coturnix japonica)	No	Duval	RJS	2013	Journal of Experimental Biology	Bird	Japanese Quail	Coturnix coturnix japon	Yes	No
Early life stress shapes female reproductive strategy through eggshell pigmentation in Japanese quail	No	Duval	RJS	2014	General and Comparative Physiology	Bird	Japanese Quail	Coturnix coturnix japon	Yes	No																																						We investigated the interaction between developmental and breeding conditions with respect to eggshell pigmentation in Japanese quail. We studied 30 females that bred under both control and stressful conditions, and were exposed to pre- and/or post-natal stress, or neither. Pre- and post-natal stress independently influenced eggshell pigmentation strategies under stressful breeding conditions. Un…	tradeoffs between aox capacity and pigment deposition in eggs
Immunocompetence is signalled by ornamental colour in king penguins, Aptenodytes patagonicus	No	Nolan	MTM	2006	Evolutionary Ecology Research	Bird	King Penguin	Aptenodytes patagonicus	No	No
MATE CHOICE IN DARWIN FINCHES	No	GRANT	MTM	1987	Biological Journal of the Linnaean Society	Bird	Large Cactus Finch	Geospiza conirostris	No	Yes																																						extensive study of the traits that are targets of mate choice in cactus finch, how they change with age, and whether correlated to parental care or offspring quality. Estimated heritability with midparent-offspring regression	Useful reference given that several traits are considered and heritability is estimated, but no env measures or manipulations
Signal architecture: temporal variability and individual consistency of multiple sexually selected signals	No	Chaine	RJS	2015	Functional Ecology	Bird	Lark Bunting	Calamospiza melanocorys	No	Yes																																						studied plasticity among several years of male data, found ornaments were affected by diff ecological or social factors BUT DID NOT EXPLICITLY ANALYZE THOSE FACTORS OR THE CONDITION DEPENDENCE OF TRAITS
Adaptive plasticity in female mate choice dampens sexual selection on male ornaments in the lark bunting (January, pg 459, 2008)	No	Chaine	MTM	2009	SCIENCE	Bird	lark bunting
Divergent color signals from homologous unfeathered ornaments in two congeneric grouse	No	Gould	MTM	2019	Ecology and Evolution	Bird	Lesser and Greater Prairie-Chickens	Tympanuchus pallidicinctus and T. cupido	No	No																																						Previous studies have mostly focused on comb color and size, but little is known about the signaling role of air sac color. We measured comb size and the color properties of combs and air sacs in the Lesser and Greater Prairieâ€Chickens (Tympanuchus pallidicinctus and T. cupido, respectively), and investigated whether these properties varied with age and mass.	observational
HATCHING ORDER AND SEASONAL TIMING OF DEVELOPMENT PREDICT BILL MORPHOLOGY OF NESTLING AND ADULT LINCOLN'S SPARROWS	No	Sockman	MTM	2012	CONDOR	Bird	Lincoln's sparrow	Melospiza lincolnii																																								Traits under strong directional or stabilizing selection can nonetheless vary considerably if the selective forces impinging on them vary in strength or direction. Although such variation is commonly manifested between unrelated individuals, some of the largest differences occur between siblings because of differences in their developmental experience. This is exemplified by the broods of altrici…
VARIABLE SEXUAL ORNAMENTS IN SCARLET-TUFTED MALACHITE SUNBIRDS (NECTARINIA-JOHNSTONI) ON MOUNT KENYA	No	EVANS	RJS	1995	Biological Journal of the Linnaean Society	Bird	Malachite Sunbirds	Nectarinia johnstoni	No	No	B	Breeding																																				showed that sexually selected traits are more variable than other aspects of morphology (skeletal): no environment, no experiment, not longitudinal
Assortative mating by multiple skin color traits in a seabird with cryptic sexual dichromatism	No	Lopez Rull	MTM	2016	Journal of Ornithology	Bird	Masked Booby	Sula dactylatra	No	No																																						Measured mask size and integument colors in masked boobys, looked at correlations between traits and hormone levels, and traits between pairs
SMALL-SCALE DIVERGENCE IN EGG COLOR ALONG AN ELEVATION GRADIENT IN THE MEXICAN JAY	No	McCormack	RJS	2010	Auk	Bird	Mexican Jay	APHELOCOMA ULTRAMARINA)	No	No																																						egg color - not ss
Melanin plumage ornaments in both sexes of Northern Flicker are associated with body condition and predict reproductive output independent of age	No	Wiebe	RJS	2015	Auk	Bird	Northern Flicker	Colaptes auratus	No	No																																						find that melanin ornaments in both sexes display information about age: no measures of the environment or condition, no longitudinal analyses (repeated measures of individuals)
Population divergence in sexual ornaments: The white forehead patch of Norwegian pied flycatchers is small and unsexy	No	Dale	RJS	1999	Evolution	Bird	Pied Flycatcher	Ficedula hypoleuca	Yes	Yes	M	Breeding		body mass																																		These results indicate that females do not use patch size as a mate choice cue. Finally, patch height did not predict the outcome of male contests for nestboxes, suggesting that the forehead patch is not an intrasexually selected cue of status. Norwegian pied flycatchers have smaller forehead patches than both Spanish pied flycatchers and Swedish collared flycatchers. We suggest that this pattern…	really comprehensive test of whether forehead patch size is under sexual selection in a norweigan population. no evidence for this though this trait is a sexual signal in swedish populations. did not analyze directly an effect of an environmental variable
FOOD PROVISIONING IN THE PIED FLYCATCHER - DO FEMALES GAIN DIRECT BENEFITS FROM CHOOSING BRIGHT-COLORED MALES	No	SAETRE	MTM	1995	Journal of Animal Ecology	Bird	Pied Flycatcher	Ficedula hypoleuca	No	No																																						studied correlation between male age and plumage and ability to provide parental care in absence of female
PLUMAGE COLOR IS A CONDITION-DEPENDENT SEXUAL TRAIT IN MALE PIED FLYCATCHERS	No	SLAGSVOLD	RJS	1992	Evolution	Bird	Pied Flycatcher	Ficedula hypoleuca	No	Yes			nestling to adult		NONE																																	looked at how nestling condition (body mass) and phenotype of dad predicted plumage color	no environmental measure indicated - looked at how early life condition influenced later life phenotype
Condition dependent control of paternity by female purple martins: Implications for coloniality	No	Wagner	MTM	1996	Behavioral Ecology and Sociobiology	Bird	Purple Martin	Progne subis	No	No																																						studied patterns of EPC by age class in colonies
No evidence for an adaptive role of early molt into breeding plumage in a female fairy wren	No	Nolazco	MTM	2020	Behavioral Ecology	Bird	Purple-crowned Fairywren	Malurus coronatus	No	No	F																																					e investigated whether early molt into ornamental breeding plumage plays an adaptive role in females of the monogamous purple-crowned fairy wren Malurus coronatus, the only fairy wren known to have female seasonal plumage	observational
Early learning of discrete call variants in red crossbills: implications for reliable signaling	No	Sewall	MTM	2011	BEHAVIORAL ECOLOGY AND SOCIOBIOLOGY	Bird	red crossbill	Loxia curvirostra	Yes	No	B	Juvenile			social	ecomorph of adoptive parents							Acoustic	call type (similarity to parents)																								The identification of appropriate companions and mates is essential to both speciation and the maintenance of species through prezygotic isolation. In many birds, social assortment is mediated by vocalizations learned through imitation. When imitative vocal learning occurs throughout life, emergent shared signals reflect current social associations. However, when vocal and genetic variation arise…	No evidence that contact calls are sexually selected, but do seem to function as a species/ecomorph recognition signal
Environmental conditions influence red grouse ornamentation at a population level	No	Vergara	MTM	2012	Biological Journal of the Linnaean Society	Bird	Red Grouse	Lagopus lagopus	No	No																																						At a population level, male comb size was neg correlated with pop density, parasites, and winter NAO index
The condition dependence of a secondary sexual trait is stronger under high parasite infection leve	No	Vergara	MTM	2012	Behavioral Ecology	Bird	Red Grouse	Lagopus lagopus scoticus	No	No		all		mass	parasites	trichostrongylus							Visual	Comb area	Yes	Yes																						studied correlations between parasite infection, ornamentation, and body mass in 9 populations at the population and individual scale
MALE COURTSHIP DISPLAYS, ORNAMENTS AND FEMALE MATE CHOICE IN CAPTIVE RED JUNGLE FOWL	No	ZUK	RJS	1995	Behaviour	Bird	Red Junglefowl	Gallus gallus	No	No	M																																					e). After accounting for the effect of morphology on mate choice, waltzes were the only display that explained a significant amount of variation in male mating success. Chosen and rejected males had different display rates even when the female was not present. Plasma testosterone level was correlated with pre-release behaviours, but not with post-release behaviours or mating su	no environmental measures
Quantitative genetics of sexually dimorphic traits and capture of genetic variance by a sexually-selected condition-dependent ornament in red junglefowl (Gallus gallus)	No	Parker	MTM	2004	Journal of Evolutionary Biology	Bird	Red Junglefowl	Gallus gallus	No	No																																						Estimates heritability of several traits in captive birds, env only considered in a very general way (e.g captive facility ID)
THE DIRECTION OF MOTHERS AND DAUGHTERS PREFERENCES AND THE HERITABILITY OF MALE ORNAMENTS IN RED JUNGLE FOWL (GALLUS-GALLUS)	No	JOHNSON	MTM	1993	Behavioral Ecology	Bird	Red Junglefowl	Gallus gallus	No	No																																						We used a breeding design involving 18 sires and 108 dams to study the heritabilities of male ornamentsin red jungle fowl (Gallus gallus). Ornaments used by females to choose mates showed low heritabilities,with the exception of comb and wattle measures. The general absence of heritability suggests that a geneticcovariance did not exist at the time of this study between most male ornaments and fe…
Male Red-backed Fairywrens appear to enhance a plumage-based signal via adventitious molt	No	Lantz	MTM	2016	Auk	Bird	Red-backed Fairywren	Malurus melanocephalus	No	No																																						studied the relationship between molt timing and color expression, found that adventitious molt could help early molters retain plumage color
Ornamental plumage does not signal male quality in red-billed queleas	No	Dale	RJS	2000	Proceedings of the Royal Society B	Bird	Red-billed Quelea	Quelea quelea	No	No	M																																					When ornamentation is costly, only high-quality individuals can aÂ¡ord to produce the most elaborate signals. The plumage ornamentation of male red-billed queleas, Quelea quelea, is an ideal candidate for an indicator because it is continuously variable, conspicuous, sexually dimorphic, is displayed only during breeding and is partially based on carotenoid pigmentation. However, I show here that …	not included: not experimental or longitudinal, no measure of environment
Red plumage and its association with reproductive success in red-capped robins	No	Dowling	RJS	2006	Annales Zoologici Fennici	Bird	Red-capped Robin	Petroica goodenovii	No	Yes	M	Breeding		body mass to size																																		If red plumage is a signal of quality, then we predict. that: (1) males with high reproductive success in the 2000/2001 breeding season should moult into the most colourful plumage at the conclu-sion of that season, and (2) males moulting into the most colourful plumage should go on to have highest reproductive success in the subsequent 2001/2002 season (while displaying this colour-ful plumage).…	cool analysis of within individual color between two years of breeding as a function of RS in year 1; no environmental measure
Multiple receivers, multiple ornaments, and a trade-off between agonistic and epigamic signaling in a widowbird	No	Andersson	RJS	2002	American Naturalist	Bird	Red-collared Widowbird	Euplectes ardens	No	No																																						Here we study reasons for this contradiction, analyzing signal function, signal content, and trade-offs between signals in the polygynous red-collared widowbird Euplectes ardens. Males have both a long, graduated tail and a red carotenoid collar badge. Territoryholding â€œresidentsâ€ have slightly shorter tails than the nonbreeding â€œfloaters,â€ but their carotenoid collars are 40% larger, and…	looked at trait correlations; evidence for multiple receiver hypothesis - tail and color used for different receivers
Condition and androgen levels: are condition-dependent and testosterone-mediated traits two sides of the same coin?	No	Perez-Rodriguez	RJS	2006	Animal Behavior	Bird	Red-legged Partridge	Alectoris rufa	Yes	Yes																																						We maintained captivemale red-legged partridges,Alectoris rufa, under regulated food shortage until they reached 85% of theirinitial body mass. Controls were provided with food ad libitum. After food shortage, experimental birdshad lower androgen and higher corticosterone levels than controls. The condition dependence in andro-gen levels suggests that androgen-mediated signals could be indicating…	experimentally manipulated diet, measured hormone levels (androgen and cort) BUT NO FOCUS ON A SIGNAL TRAIT
Tests of association between the humoral immune response of red-winged blackbirds (Agelaius phoeniceus) and male plumage, testosterone, or reproductive success	No	Westneat	MTM	2003	Behavioral Ecology and Sociobiology	Bird	Red-winged Blackbird	Agelaius phoeniceus	No	No																																						We explored the potential relationships between male traits, reproductive success, testosterone levels in the breeding season, and humoral immunocompetence in male red-winged blackbirds (Agelaius phoeniceus).
Mate choice, male condition-dependent ornamentation and MHC in the pheasant	No	Von Schantz	MTM	1997	Hereditas	Bird	Ring-necked Pheasant	Phasianus colchicus	No	No																																						studied correlations between spur length, paternity, survival
FASHION AND AGE IN PHEASANTS - AGE-DIFFERENCES IN MATE CHOICE	No	GRAHN	MTM	1994	Proceedings of the Royal Society B	Bird	Ring-necked Pheasant	Phasianus colchicus	No	No																																						This study on ring-necked pheasants shows that malesâ€™ attraction of females, measured in the wild by radio-tracking, was less affected by spur length in 1-year-old males than in older males. In addition, analysis of fluctuating asymmetry suggests that the shorter spurs of 1-year-old pheasants were less revealing of male quality.
Armaments and ornaments in the rock sparrow: a possible dual utility of a carotenoid-based feather	No	Griggio	MTM	2007	Behavioral Ecology and Sociobiology	Bird	Rock Sparrow	Petronia petronia	No	No																																						In this study, we studied the dual function of a carotenoid feather ornament in the rock sparrow (Petronia petronia), a bird species in which both sexes have a yellow throat patch whose size positively correlates with phenotypic measures. First, we investigated, in a field study, whether the size of a maleâ€™s yellow patch correlates with his ability to acquire a territory. Second, we tested the …
Female ornamentation and directional male mate preference in the rock sparrow	No	Griggio	MTM	2009	Behavioral Ecology	Bird	Rock Sparrow	Petronia petronia	No	No																																						establishes that males prefer ornamented females
White tail markings are an indicator of quality and affect mate preference in rock sparrows	No	Griggio	MTM	2011	Behavioral Ecology and Sociobiology	Bird	Rock Sparrow	Petronia petronia	No	No																																						Studied how white tail markings and yellow ornament corresponded to condition during breeding season, found that white spot changed but yellow did not. Females preferred exxperimentally enlarged white spots.
Female ornamentation, parental quality, and competitive ability in the rock sparrow	No	Griggio	MTM	2010	Journal of Ethology	Bird	Rock Sparrow	Petronia petronia																																								We investigated the hypothesis that male and female yellow patch size signals parental quality in the field. We tested by an experiment in captivity the signal function of the yellow patch in femaleâ€“female aggressive interactions for access to food. Yellow patch size correlated with paternal, but not maternal, feeding rates. Thus, this study supports the hypothesis that yellow patch dimension s…
Examining the cost of experimentally imitated ornaments	No	Matyjasiak	MTM	2000	Ethology	Bird	Sand Martin	Riparia riparia																																								response to critique of experimental paper on costs of foraging of an elongated tail	not empirical
Size-related life history traits: insights from a study of snow petrels (Pagodroma nivea)	No	Barbraud	MTM	1999	JOURNAL OF ANIMAL ECOLOGY	Bird	snow petrel	Pagodroma nivea																																								1. Body size is commonly tied to major life history traits in many animals. The main problem with studies on this topic is that the range of body sizes within species is generally too small to produce enough variation in traits for quantitative analysis. The snow petrel shows considerable differences in body size with structural body size varying by approximate to 1.6-fold. This high variability …	experimental component with chick-swapping did not analyze environmental predictors
Urbanization alters the relationship between coloration and territorial aggression, but not hormones, in song sparrows	No	Beck	RJS	2018	Animal Behavior	Bird	Song Sparrow	Melospiza melodia	Yes	No																																						We examined relationships among the extent and darkness of melanin spotting on the breast of male song sparrows, Melospiza melodia, territorial behaviour, plasma testosterone and corticosterone concentrations to determine whether coloration was reliably associated with phenotype in this species. We conducted this study in urban and rural populations to determine whether relationships between colo…	spotting darkness positively or negatively correlated to territoriality in urban and rural areas: did not look at change in trait as a function of environment but compared diff sets of individuals and their physio, phenotype, behavior in rural vs urban environments
Sexual and natural selection in the evolution of extended phenotypes: the use of green nesting material in starlings	No	Rubalcaba	MTM	2016	Journal of Evolutionary Biology	Bird	Starling	Sturnus spp.	No	No																																						phylogenetic analysis of use of green plants in nesting material
Swingin' in the rain: condition dependence and sexual selection in a capricious world	No	Cockburn	RJS	2008	Proceedings of the Royal Society B	Bird	Superb Fairywren	Malurus cyaneus	No	No																																						Interesting study on 15 years of sex sel data at population level, shows link between rainfall, molt timing, and sex sel; no within individual level changes as a function of environment
Maintenance of variation in sexually selected traits in females: a case study using intrasexual aggression in tree swallows Tachycineta bicolor	No	Rosvall	MTM	2011	Journal of Avian Biology	Bird	Tree Swallow	Tachycineta bicolor	No	No																																						Studied female mass, aggression, and condition correlations
Evaluating seasonal patterns of female aggression: Case study in a cavity-nesting bird with intense female-female competition	No	Bentz	MTM	2019	ETHOLOGY	Bird	tree swallows	Tachycineta bicolor	Yes	Yes	F	Breeding			social	territory intrusion							Behavioral	agression score (attack rate)	Yes	Yes - cited	Behavioral	number of trials with attack	Yes	Yes - cited																		Seasonal plasticity in aggression is likely to be shaped by the contexts in which aggression is beneficial, as well as the constraints inherent in its underlying mechanisms. In males, seasonal plasticity in testosterone (T) secretion is thought to underlie seasonal plasticity in conspecific aggression, but it is less clear how and why female aggression may vary across different breeding stages. H…	intrusion simulated on all study birds, variation they analzed was what part of the breeding season agression increased.
Condition and brightness of structural blue-green: motmot tail-racket brightness is related to speed of feather growth in males, but not in females	No	Murphy	RJS	2012	Biological Journal of the Linnaean Society	Bird	Turquoise-browed Motmot	Eumomota superciliosa	No	No																																						Finds heightened condition-dependence of male structural color over females	no longitudinal measure or experiment, no environmental variables analyzed
Song characteristics are age dependent in the willow warbler, Phylloscopus trochilus	No	Gil	MTM	2001	Animal Behavior	Bird	Willow Warbler	Phylloscopus trochilus	No	Yes																																						we combined a cross-sectional with a longitudinal analysis, where the same cohort is comparedat different ages, to study how song characteristics change with age in the willow warbler. Thelongitudinal analysis showed that song repertoire size (the set of different song elements) and elementrate (number of elements produced divided by song duration) increased between the first and secondyear. The …	No env variable measured other than age; but useful reference
Plumage coloration, body condition and immunological status in Yellow-billed Cardinals (Paroaria capitata	No	Dias	RJS	2016	Ethology Ecology & Evolution	Bird	Yellow-billed Cardinal	Paroaria capitata	No	No	B	Breeding		feather growth rate (total width of ten growth bars) body condition (mass over tarsus length), H: L (used as an indicator of stress)	parasites	malaria							Visual	red cap	No	Unclear / not mentioned	Visual	black bib	no	Unclear / not mentioned																		Here, we evaluated two plumage ornaments in the Yellow-billed Cardinal [Paroaria capitata (dâ€™Orbigny & Lafresnaye 1837)]: the carotenoid-based coloration of the cap and the melanin-based coloration of the bib. We evaluated whether these ornaments were related to blood parasite burden, immunological status and body condition, and whether they could reveal individual sex and age. Cardinals were m…	studied correlations between carotenoid and melanin-based plumage traits and parasites, immunological status, sex, age, condition: unknown if 'signal traits' in study are under sexual selection
No heightened condition dependence of zebra finch ornaments - a quantitative genetic approach	No	Bolund	MTM	2010	Journal of Evolutionary Biology	Bird	Zebra Finch	Taeniopygia guttata	Yes	Yes	B	Juvenile		residuals of mass over tarsus and wing length									Visual	beak color	Yes	Yes - cited	Visual	cheek patch color	Yes	Yes - cited	Morphological	Fluctuating asymmetry of tarsus	No	Yes - cited	Acoustic	song rate	Yes	Yes - cited									100 days	We use animal models to estimate environmental correlations between a measure of early growth and adult traits. This way, we could make use of the sometimes dramatic differences in early growth of more than 800 individually crossâ€fostered birds and measure the effect on a total of 23 different traits after birds reached maturity. We find strong effects of environmental growth conditions on adul…	no env manipulation, let "natural" differences play out and measured relative contributions of genetic and env var to phenotypic variance
Genic capture and the genetic basis of sexually selected traits in the zebra finch	No	Birkhead	RJS	2006	Evolution	Bird	Zebra Finch	Taeniopygia guttata	Yes	Yes	M	Breeding		body mas corrected for tarsus																																		tion and exhibit little variation. A theoretical solution to the lek paradox is the genic capture hypothesis which states that: costly male traits subject to female choice are condition dependent, that male condition is dependent on genes at many loci and exhibits additive genetic variance, and that positive genetic correlations exist between sexually selected traits and condition. Using a captiv…	useful reference
No mutual mate choice for quality in zebra finches: Time to question a widely held assumption	No	Wang	MTM	2017	Evolution	Bird	Zebra Finch	Taeniopygia guttata	No	No																																						quantifies quality, creates lines bred for high and low quality, and then asks if there is AM for quality, finds not	useful reference
Female zebra finches learn to prefer more than one song and from more than one tutor	No	Holveck	MTM	2014	Animal Behavior	Bird	Zebra Finch	Taeniopygia guttata	No	No																																						studied effect of rearing env on song pref
Genetic covariance between indices of body condition and immunocompetence in a passerine bird	No	Gleeson	MTM	2005	BMC Evolutionary Biology	Bird	Zebra Finch	Taeniopygia guttata	No	No																																						Here we use a cross-foster experimental design to partition the phenotypic covariance in indices of body condition and immunocompetence into genetic, maternal and environmental effects in a passerine bird, the zebra finch Taeniopygia guttata. We show that there is significant positive additive genetic covariance between an index of body condition and an index of cell-mediated immune response. In …	No SS trait measured, but estimated genetic component of condition and immunocompetence through cross-foster. USeful reference
Testing the phenotype-linked fertility hypothesis in the presence and absence of inbreeding	No	Forstmeier	MTM	2017	Journal of Evolutionary Biology	Bird	Zebra Finch	Taeniopygia guttata	No	No																																						studied average strength of correlations between phenotypic traits (courtship rate, beak colour, tarsus length) and measures of sperm quality (proportion of functional sperm, sperm velocity, sperm length) in populations of only outbred individuals and in mixed populations consisting of inbreds (FÂ =Â 0.25) and outbreds (FÂ =Â 0)
Testing the carotenoid-based sexual signalling mechanism by altering CYP2J19 gene expression and colour in a bird species	No	Cantarero	MTM	2020	PROCEEDINGS OF THE ROYAL SOCIETY B-BIOLOGICAL SCIENCES	Bird	zebra finch	Taeniopygia guttata																																								Ornaments can evolve to reveal individual quality when their production/maintenance costs make them reliable as 'signals' or if their expression level is intrinsically linked to condition by some unfalsifiable mechanism (indices). The latter has been mostly associated with traits constrained by body size. In red ketocarotenoid-based colorations, that link could, instead, be established with cell …
Developmental stress selectively affects the song control nucleus HVC in the zebra finch	No	Buchanan	MTM	2004	PROCEEDINGS OF THE ROYAL SOCIETY B-BIOLOGICAL SCIENCES	Bird	zebra finch	Taeniopygia guttata																																								Songbirds sing complex songs as a result of evolution through sexual selection. The evolution of such sexually selected traits requires genetic control, as well as selection on their expression. Song is controlled by a discrete neural pathway in the brain, and song complexity has been shown to correlate with the volume of specific song control nuclei. As such, the development of these nuclei, in …
Do female zebra finches prefer males exhibiting greater plasticity in foraging tactic use?	No	Barou-Dagues	MTM	2020	BEHAVIORAL ECOLOGY AND SOCIOBIOLOGY	Bird	zebra finch	Taeniopygia guttata																																								There is ample evidence that phenotypic traits are important mate choice criteria. Yet, we still know little about the importance of behavioural plasticity in attracting mates, although females could gain direct and/or indirect fitness benefits by choosing males that can adjust their behaviour to environmental fluctuations. Plasticity in foraging tactic use, particularly, might be a key determina…
A reliable technique to quantify the individual variability of iridescent coloration in birds	No	Van Wijk	RJS	2016	Journal of Avian Biology	Bird		many	No	No																																						method for analyzing irridescent plumage color - focused on tree swallow as an example.
Extrapair paternity, migration, and breeding synchrony in birds	No	Spottiswoode	RJS	2004	Behavioral Ecology	Bird		many	No	No																																						Expanding on previous geographically and taxonomically restricted tropical/temperate comparisons, we used phylogenetically independent standardized linear contrasts to show that this positive relationship persists when all bird species for which EPP estimates currently exist are considered. However, if a third factor covaries with latitude in the same way as breeding synchrony and EPP, this relat…	comparative analysis
CONVERGENT EVOLUTION OF RED CAROTENOID COLORATION IN WIDOWBIRDS AND BISHOPS (EUPLECTES SPP.)	No	Prager	RJS	2010	Evolution	Bird		many	No	No																																						macro evolutionary comparative study on evolution of plumage color
Condition-dependent symmetry is fluctuating asymmetry	No	Moller	RJS	1999	Journal of Evolutionary Biology	Bird		many	No	No																																						metanalysis/review of fluctuating assymetry
Seasonal changes in immune response and parasite impact on hosts	No	Moller	RJS	2003	American Naturalist	Bird		many	No	No																																						We found large seasonal changes in immune function between the breeding and the nonbreeding season for a sample of temperate bird species. These changes amounted to a decrease in spleen mass from the breeding to the nonbreeding season by on average 18% across 71 species and a seasonal decrease in Tcell-mediated immunity by on average 33% across 13 species. These seasonal changes in immune functio…	species level diffs in (proxies of) immune responses to parasites
Sexual selection, germline mutation rate and sperm competition	No	Moller	RJS	2003	BMC Evolutionary Biology	Bird		many	No	No																																						We found evidence of increased mutation rate in species with more intense sexual selection. Increased mutation was not associated with increased sperm production, and we suggest that species with intense sexual selection may maintain elevated mutation rates because sexual selection continuously benefits viability alleles expressed in condition-dependent characters. Sexual selection may increase m…	species level comparative analysis
WHY HAVE BIRDS GOT MULTIPLE SEXUAL ORNAMENTS	No	MOLLER	RJS	1993	Behavioral Ecology and Sociobiology	Bird		many	No	No																																						general review, opinion piece on hypotheses related to multiple signaling traits	Not individual based
Quantifying iridescent coloration in animals: a method for improving repeatability	No	Meadows	RJS	2011	Behavioral Ecology Evol Biol	Bird		many	No	No																																						methods paper on irridescent plumage color measures
Stress, Condition, and Ornamentation	No	Hill	RJS	2014	Integrative and Comparative Biology	Bird		many	No	No																																						reviews sexual signalling theory and links with stress physiology
The mitonuclear compatibility hypothesis of sexual selection	No	Hill	RJS	2013	Proceedings of the Royal Society B	Bird		many	No	No																																						puts forward hypothesis that OXPHOS functioning is a key component of female choice and that traits often convey information about oxphos genes. Thereby sexual selection may provide avenue for increased cellular respiration
The Vitamin A-Redox Hypothesis: A Biochemical Basis for Honest Signaling via Carotenoid Pigmentation	No	Hill	RJS	2012	American Naturalist	Bird		many	No	No																																						Shows how carotenoids are linked with redox pathways, mechanism for honest signalling without costs
COLORFUL MIGRATORY BIRDS - EVIDENCE FOR A MECHANISM OTHER THAN PARASITE RESISTANCE FOR THE MAINTENANCE OF GOOD GENES SEXUAL SELECTION	No	FITZPATRICK	RJS	1994	Proceedings of the Royal Society B	Bird		many	No	No																																						This hypothesis predicts that migratory birds should be more colourful than residents, whereas, because in migrants the correlation and hence coevolution between parasitism and coloration is lower than in residents, the Hamiltonâ€”Zuk hypothesis of parasite resistance â€˜good genesâ€™ predicts the opposite. Comparison of 37 phylogenetically independent intrageneric pairs of species showed migrant…	intro and test for a new hypothesis for colorful plumage in birds - this one is associated with migratory behavior
Carotenoid-based bill coloration functions as a social, not sexual, signal in songbirds (Aves: Passeriformes)	No	Dey	RJS	2015	Journal of Evolutionary Biology	Bird		many	No	No																																						We measured bill colour (a ubiquitous bare part) in over 1600 passerine species and tested whether interspecific variation in carotenoid-based coloration is consistent with signalling to potential mates or signalling to potential rivals in a competitive context. Our results suggest that carotenoid bill coloration primarily evolved as a signal of dominance, as this type of coloration is more commo…	suggests bill color changes rapidly, functions as social (rather than sexual) signal: no, comparative study, no within individual variation as a function of environment
The effect of colour-producing mechanisms on plumage sexual dichromatism in passerines and parrots	No	Delhey	RJS	2016	Functional Ecology	Bird		many	No	No																																						tested degree of sexual dichromatism when comparing different pigment types
Components of phenotypic variation in avian ornamental and non-ornamental feathers	No	Cuervo	RJS	2001	Evolutionary Ecology	Bird		many	No	No																																						looked at variation in ornamental vs nonornamental plumage in birds; infer greater variation in ornamental plumage indicates greater condition dependence of these traits
Stress and the evolution of condition-dependent signals	No	Buchanan	RJS	2000	Trends in Ecology and Evolution	Bird		many	No	No																																						the concept of individual variation in stress tolerance has implications for the immunocompetence handicap hypothesis and the evolution of secondary sexual signals.
The developmental stress hypothesis: a special case of the evolution of condition-dependent sexual traits	No	Buchanan	RJS	2011	Behavioral Ecology	Bird		many	No	No																																						Reviews the effect of developmental environment on acoustic signal
ON AVIAN ASYMMETRY - EVIDENCE OF NATURAL-SELECTION FOR SYMMETRICAL TAILS AND WINGS IN BIRDS	No	BALMFORD	RJS	1993	Proceedings of the Royal Society B	Bird		many	No	No																																						conceptual model and review of symmetry and avian flight
Complexity and integration in sexual ornamentation: an example with carotenoid and melanin plumage pigmentation	No	Badyaev	RJS	2004	Journal of Evolutionary Biology	Bird		many	No	No																																						We found that integration of components varied with elaborationof carotenoid-based ornamentation but not of melanin ornamentation. In thehouse finches, integration was the highest in individuals with small ornamentsand decreased with ornament elaboration whereas the pattern was theopposite in common redpolls. These results suggest that in these speciesintegration and complexity of carotenoid-base…	looked at trait correlations among different plumage colors with diff pigment types
Species divergence in sexually selected traits: Increase in song elaboration is related to decrease in plumage ornamentation in finches	No	Badyaev	RJS	2007	Evolution	Bird		many	No	No																																						phylogenetic analyses of song and plumage color traits and possible tradeoffs
The contribution of structural-, psittacofulvin- and melanin-based colouration to sexual dichromatism in Australasian parrot	No	Taysom	MTM	2011	Journal of Evolutionary Biology	Bird		many (parrots)	No	No																																						Hypothsizes that some pigments might be more honest than others, phylogenetic approach in parrots using dichromatism as proxy for ss
Stressing out about singing	No	Kasumovic	MTM	2011	Behavioral Ecology	Bird		many passerines	No	No																																						Digest of Spencer & MacDougall which I should include - role of developmental environment in acoustic signalling
Carotenoids and sexual dichromatism in North American passerine birds	No	Gray	MTM	1996	American Naturalist	Bird		many passerines	No	No																																						Sexual dichromatism and the extent of male carotenoid-derived plumage coloration in breeding season North American passerine birds was analyzed by phylogenetic statistical methods. Passerines as a whole and five passerine subclades were analyzed by both independent contrasts and simulation methods. In passerines as a whole, carotenoids and sexual dichromatism are positively correlated irrespectiv…
Comment on Boogert et al.: mate choice for cognitive traits or cognitive traits for mate choice?	No	Riebel	RJS	2011	Behavioral Ecology	Bird		none	No	No																																						commentary/ reply on an empirical paper
Competition for early arrival in migratory birds	No	Kokko	MTM	1999	Journal of Animal Ecology	Bird		none (model)	No	No																																						game theory model on competition/arrival to breeding grounds for migratory birds
Coevolution of costly mate choice and condition-dependent display of good genes	No	Houle	MTM	2002	Proceedings of the Royal Society B	Bird		none (model)	No	No																																						theoretical model of how mate preference and male display co-evolve
Toward Understanding the Repeated Occurrence of Associations between Melanin-Based Coloration and Multiple	No	San-Jose	MTM	2018	American Naturalist	Bird		many																																								review of why melanin might be selected for, what traits it covaries with	Useful reference
Sex-related variation in migration phenology in relation to sexual dimorphism: a test of competing hypotheses for the evolution of protandry	No	Saino	MTM	2010	Journal of Evolutionary Biology	Bird		many																																								Suggests that timing of arrival may be sexually selected, condition dependent trait usign phylogenetic approach for color and migration data ac
Size-dependent asymmetry: Fluctuating asymmetry versus antisymmetry and its relevance to condition-dependent signaling	No	Rowe	MTM	1997	Evolution	Bird		many																																								re-examined published data in light of clearer predictions contrasting fluctuating asymmetry and antisymmetry
Sexual selection in genetic colour-polymorphic species: a review of experimental studies and	No	Roulin	MTM	2007	Journal of Ethology	Bird		many																																								Review of mate choice in species with color polymorphisms
PATTERNS OF FLUCTUATING ASYMMETRY IN SEXUAL ORNAMENTS PREDICT FEMALE CHOICE	No	MOLLER	MTM	1993	Journal of Evolutionary Biology	Bird		many																																								looked at relationship between FA and ornament size in many bird species
Eumelanin-based coloration and fitness parameters in birds: a meta-analysis	No	Meunier	MTM	2011	Behavioral Ecology and Sociobiology	Bird		many																																								reviews physiological controls on melanin production and how they covary with life history details
Sexiness, Individual Condition, and Species Identity: The Information Signaled by Ornaments and Assessed by Choosing Females	No	Hill	MTM	2015	Evolutionary Biology	Bird		many																																								argues that ornamentation may results from many functions (species recog, indicator trait, runaway sex sel) at once. Not mutually exclusive
Quantifying Variability of Avian Colours: Are Signalling Traits More Variable?	No	Delhey & peters	MTM	2008	PLoS One	Bird		many
Conspicuous plumage colours are highly variable	No	Delhey	MTM	2017	PNAS	Bird		many																																								tested interspecific variability related to level of elaboration and mechanism of color production :(used as proxy for condition dependence)	useful reference
Delayed plumage maturation in birds and the significance of condition-dependent parental care	No	Lyu	MTM	2015	Behavioral Ecology and Sociobiology	Bird		none (model)																																								studied why plumage maturation delays evolve
Song plasticity over time and vocal learning in clay-colored thrushes	No	Vargas-Castro	MTM	2015	ANIMAL COGNITION	Bird																																										Songbirds have been traditionally classified into close-ended or open-ended learning species according to the length of the sensitive period during which birds are able to memorize new vocalizations. Closed-ended learners are generally not capable of changing their song after the first year of life, while open-ended learners show song plasticity as adults. A few Turdus species have been suggested…	useful reference
Female song in birds: Moving from a temperate zone bias towards a unisexual theory of song	No	Tryjanowski	MTM	2000	Biological Bulletin of Poznan	Bird																																										Historically, bird song in females was considered to be a rare phenomenon. There were several reasons why this was believed to be the case. The most important being that most studies were done in temperate regions, where females really do rarely sing. The intense research focus on male sexual ornaments and the generally quieter and less intense vocalisations of females further supported the belie…
Sexual selection and ecological generalism are correlated in antbirds	No	Tobias	MTM	2009	JOURNAL OF EVOLUTIONARY BIOLOGY	Bird																																										Sexual selection is thought to counteract natural selection on the grounds that secondary sexual traits are inherently costly and evolve at the expense of naturally selected traits. It is therefore commonly predicted that increased sexual selection is associated with decreased physiological tolerance or ecological plasticity. Using phylogenetic comparative methods, we test this prediction by expl…
Behavioral and neural trade-offs between song complexity and stress reaction in a wild and a domesticated finch strain	No	Suzuki	MTM	2014	NEUROSCIENCE AND BIOBEHAVIORAL REVIEWS	Bird																																										The Bengalese finch is the domesticated strain of the wild white-rumped munia. Bengalese finches have been domesticated and reproductively isolated for over 250 years from the wild strain. During this period, the courtship songs of the domesticated birds became phonologically and syntactically complex. In addition, psychological and physiological stress reactions to environmental and social facto…
Behavioral drive or behavioral inhibition in evolution: Subspecific diversification in holarctic passerines	No	Sol	MTM	2005	EVOLUTION	Bird																																										Behavioral changes have long been hypothesized to be an important driver of evolutionary diversification in animals, as they expose individuals to new environmental pressures and thus favor evolutionary divergence. There have been few empirical tests of this hypothesis, however, and the mechanisms linking behavioral changes and diversification processes remain controversial. We show here that Hol…
Complementary neural systems for the experience-dependent integration of mate-choice cues in European starlings	No	Sockman	MTM	2005	JOURNAL OF NEUROBIOLOGY	Bird																																										Choice of a particular mate phenotype may arise out of experience with the very phenotypes under consideration. Female European starlings (Sturnus vulgaris) prefer males that sing predominantly long-bout songs over males that sing predominantly short-bout songs, and thus, song-bout length is a phenotypic parameter instrumental in releasing the female's mate choice. The preferred long-bout songs i…
Recent experience modulates forebrain gene-expression in response to mate-choice cues in European starlings	No	Sockman	MTM	2002	PROCEEDINGS OF THE ROYAL SOCIETY B-BIOLOGICAL SCIENCES	Bird																																										Mate-choice decisions can be experience dependent, but we know little about how the brain processes stimuli that release such decisions. Female European starlings (Sturnus vulgaris) prefer males with longbout songs over males with short-bout songs, and show higher expression of the immediate early gene (IEG) ZENK in the auditory forebrain when exposed to long-bout songs than when exposed to short…
Bird song, ecology and speciation	No	Slabbekoorn	MTM	2002	PHILOSOPHICAL TRANSACTIONS OF THE ROYAL SOCIETY B-BIOLOGICAL SCIENCES	Bird																																										The study of bird song dialects was once considered the most promising approach for investigating the role of behaviour in reproductive divergence and speciation. However, after a series of studies yielding conflicting results, research in the field slowed significantly. Recent findings, on how ecological factors may lead to divergence in both song and morphology, necessitate a re-examination. We…
Distinguishing between male and territory quality: females choose multiple traits in the pied flycatcher	No	Sirkia	MTM	2009	ANIMAL BEHAVIOUR	Bird																																										To understand how sexual selection works, it is important to distinguish between the mechanisms underlying mating success. One of the basic questions is to differentiate between the importance of territory-related resources (gained through male-male competition) and male quality in female choice. Few studies, however, have tried to separate these two often intercorrelated variables. We randomized…
Melanin coloration has temperature-dependent effects on breeding performance that may maintain phenotypic variation in a passerine bird	No	Sirkia	MTM	2010	JOURNAL OF EVOLUTIONARY BIOLOGY	Bird																																										Fluctuating selection pressure may maintain phenotypic variation because of different types of individuals being adapted to different environmental conditions. We show that the extensive variation in the coloration of male pied flycatchers (Ficedula hypoleuca) can be maintained through differences in the reproductive success of male phenotypes under different conditions. The effects of weather co…
Urban Sexual Selection	No	Sepp	MTM	2020	URBAN EVOLUTIONARY BIOLOGY	Bird
Absolute and relative signals: a comparison between melanin- and carotenoid-based patches	No	Senar	MTM	2006	BEHAVIOUR	Bird																																										Some signalling traits may be highly influenced by environmental factors, thereby decreasing between-year trait repeatability what could compromise the honesty of signal. However, although the repeatability of environmentally-influenced traits of individuals between years may be low, their relative position within the population can be maintained (i.e. significant correlation between years). In t…
Pairs of zebra finches with similar 'personalities' make better parents	No	Schuett	MTM	2011	ANIMAL BEHAVIOUR	Bird																																										Although behavioural plasticity should be an advantage in a varying world, there is increasing evidence for widespread stable individual differences in the behaviour of animals: that is, 'personality'. Here we provide evidence suggesting that sexual selection is an important factor in the evolution of personality in species with biparental care. We carried out a cross-fostering breeding experimen…
Individual phenotypic plasticity explains seasonal variation in sperm morphology in a passerine bird	No	Schmoll	MTM	2018	EVOLUTIONARY ECOLOGY RESEARCH	Bird																																										Background: Spermatozoa display marked variation in size and form among and within animal species. In birds, comparative evidence suggests that post-copulatory sexual selection resulting from extra-pair copulations is a major driver of interspecific variation in sperm traits. However, little is known about the extent, determinants, and dynamics of intraspecific variation in avian sperm traits.Goa…
Developmental Stress, Condition, and Birdsong: A Case Study in Song Sparrows	No	Schmidt	MTM	2014	INTEGRATIVE AND COMPARATIVE BIOLOGY	Bird																																										Sexual-selection theory posits that ornaments and displays can reflect a signaler's condition, which in turn is affected both by recent and developmental conditions. Moreover, developmental conditions can induce correlations between sexually selected and other traits if both types of traits exhibit developmental phenotypic plasticity in response to stressors. Thus, sexually selected traits may re…	useful reference
Larger brains spur species diversification in birds	No	Sayol	MTM	2019	EVOLUTION	Bird																																										Evidence is accumulating that species traits can spur their evolutionary diversification by influencing niche shifts, range expansions, and extinction risk. Previous work has shown that larger brains (relative to body size) facilitate niche shifts and range expansions by enhancing behavioral plasticity but whether larger brains also promote evolutionary diversification is currently backed by insu…
Integrating perspectives on vocal performance and consistency	No	Sakata	MTM	2012	JOURNAL OF EXPERIMENTAL BIOLOGY	Bird																																										Recent experiments in divergent fields of birdsong have revealed that vocal performance is important for reproductive success and under active control by distinct neural circuits. Vocal consistency, the degree to which the spectral properties (e. g. dominant or fundamental frequency) of song elements are produced consistently from rendition to rendition, has been highlighted as a biologically imp…	useful reference
Genetics of colouration in birds	No	Roulin	MTM	2013	SEMINARS IN CELL & DEVELOPMENTAL BIOLOGY	Bird																																										Establishing the links between phenotype and genotype is of great importance for resolving key questions about the evolution, maintenance and adaptive function of phenotypic variation. Bird colouration is one of the most studied systems to investigate the role of natural and sexual selection in the evolution of phenotypic diversity. Given the recent advances in molecular tools that allow discover…
Sex allocation according to multiple sexually dimorphic traits of both parents in the barn swallow (Hirundo rustica)	No	Romano	MTM	2015	JOURNAL OF EVOLUTIONARY BIOLOGY	Bird																																										Parents should differentially invest in sons or daughters depending on the sex-specific fitness returns from male and female offspring. In species with sexually selected heritable male characters, highly ornamented fathers should overproduce sons, which will be more sexually attractive than sons of less ornamented fathers. Because of genetic correlations between the sexes, females that express tr…
Correlated evolution between repertoire size and song plasticity predicts that sexual selection on song promotes open-ended learning	No	Robinson	MTM	2019	ELIFE	Bird																																										Some oscine songbird species modify their songs throughout their lives ('adult song plasticity' or 'open-ended learning'), while others crystallize their songs around sexual maturity. It remains unknown whether the strength of sexual selection on song characteristics, such as repertoire size, affects adult song plasticity, or whether adult song plasticity affects song evolution. Here, we compiled…	useful reference
Species-level repertoire size predicts a correlation between individual song elaboration and reproductive success	No	Robinson	MTM	2019	ECOLOGY AND EVOLUTION	Bird																																										Birdsong has long been considered a sexually selected trait that relays honest information about male quality, and laboratory studies generally suggest that female songbirds prefer larger repertoires. However, analysis of field studies across species surprisingly revealed a weak correlation between song elaboration and reproductive success, and it remains unknown why only certain species show thi…
Female collared flycatchers learn to prefer males with an artificial novel ornament	No	Qvarnstrom	MTM	2004	BEHAVIORAL ECOLOGY	Bird																																										We experimentally investigated whether learning from previous experiences can lead to the establishment of a new mate preference in a wild population of birds. During year one (2001), 63 female collared flycatchers (Ficedula albicollis) bred together with males that we had provided with a novel trait, a red stripe on their white forehead patch (a sexually selected trait). Some color patterns of b…
PHYLOGENETIC ANALYSIS OF THE EVOLUTION OF ALTERNATIVE SOCIAL-BEHAVIOR IN THE MANAKINS (AVES, PIPRIDAE)	No	PRUM	MTM	1994	EVOLUTION	Bird																																										Phylogenetic analyses of lekking, lek spatial organization, and cooperative and coordinated lek display in the manakins (Aves: Pipridae) demonstrate that variation in social behavior in the group has a strong, phylogenetic component. Two of the three classes of social behavior examined also show significant phylogenetic constraints. Current adaptive plasticity models are insufficient to explain t…
Birdsong performance studies: reports of their death have been greatly exaggerated	No	Podos	MTM	2017	ANIMAL BEHAVIOUR	Bird																																										Kroodsma (2017, Animal Behaviour, 125, e1-16) has critiqued 'the performance hypothesis', which posits that two song attributes, trill rate and frequency bandwidth, provide reliable indicators of singer quality and are used as such in mate or rival assessment. Kroodsma develops three main arguments: (1) young male sparrows copy songs with high accuracy from neighbours, and thus cannot calibrate s…
Rapid change in nest size of a bird related to change in a secondary sexual character	No	Moller	MTM	2006	BEHAVIORAL ECOLOGY	Bird																																										Among bird species in which males contribute to nest building, sexual selection has favored larger nests. I investigated determinants of nest size in the barn swallow Hirundo rustica and how nest size changed during the period 1977-2003, when tail length (a male secondary sexual character) increased by more than 1.2 standard deviations. Males with short tails contributed more to nest building tha…
Maternal effects and changing phenology of bird migration	No	Moller	MTM	2011	CLIMATE RESEARCH	Bird																																										Recent changes in migration distances and propensity for migration associated with climate change have suggested that these traits can evolve rapidly. Part of this rapid response to selection may be due to maternal effects that facilitate changes in the underlying physiology of migration. We hypothesize that exposure to large amounts of antioxidants in the egg will facilitate assimilation and met…
Patterns of Fluctuating Selection on Morphological and Reproductive Traits in Female Tree Swallow (Tachycineta bicolor)	No	Millet	MTM	2015	EVOLUTIONARY BIOLOGY	Bird																																										Temporally replicated studies are essential to describe and understand selection in natural populations. Selection patterns can differ among life stages representing different fitness components. Despite the increasing number of long-term studies, yearly estimates of fluctuation in strength and direction are mostly available from studies conducted on a limited number of years. Based on a populati…
Sexual selection and extinction: The fate of plumage-dimorphic and plumage-monomorphic birds introduced onto islands	No	McLain	MTM	1999	EVOLUTIONARY ECOLOGY RESEARCH	Bird																																										Correlates of the fate of 132 species of birds introduced onto one or more oceanic islands (Hawaii, Kauai, Oahu, Tahiti, La Reunion, Saint Helena, Bermuda, New Zealand and Mauritius) were examined. Introduction success rate was less for species with sexually dichromatic plumage than for species with sexually monochromatic plumage. The diet of introduced sexually monochromatic and dichromatic spec…
Body condition and poxvirus infection predict circulating glucose levels in a colorful songbird that inhabits urban and rural environments	No	McGraw	MTM	2020	JOURNAL OF EXPERIMENTAL ZOOLOGY PART A-ECOLOGICAL AND INTEGRATIVE PHYSIOLOGY	Bird																																										There is widespread contemporary interest in causes and consequences of blood glucose status in humans (e.g., links to diabetes and cardiovascular disease), but we know comparatively less about what underlies variation in glucose levels of wild animals. Several environmental factors, including diet, disease status, and habitat quality, may regulate glucose circulation, and we are in need of work …
Song evolution, speciation, and vocal learning in passerine birds	No	Mason	MTM	2017	EVOLUTION	Bird																																										Phenotypic divergence can promote reproductive isolation and speciation, suggesting a possible link between rates of phenotypic evolution and the tempo of speciation at multiple evolutionary scales. To date, most macroevolutionary studies of diversification have focused on morphological traits, whereas behavioral traits-including vocal signals-are rarely considered. Thus, although behavioral trai…
SONG-LEARNING BEHAVIOR - THE INTERFACE WITH NEUROETHOLOGY	No	MARLER	MTM	1991	TRENDS IN NEUROSCIENCES	Bird																																										Behavioral studies of song learning in birds continue to raise new problems for neuroethological investigation. Evidence is emerging for a new form of vocal plasticity, called 'action-based learning'. Motor patterns are overproduced during a particular phase of ontogeny, and are then subjected to attrition and selective reinforcement by various kinds of social stimulation as the young bird mature…	useful reference
Sex Differences in Forebrain Monoaminergic Response to Song Performance	No	Lyons	MTM	2017	BRAIN BEHAVIOR AND EVOLUTION	Bird																																										In many species, successful reproduction is dependent on the ability to adjust social behavior in response to an ever-changing social environment. Because a sexual signal's value and meaning can differ between females and males, responses to those signals should also differ. One way individuals can modulate social behavior is through experience-dependent modulation of the sensory systems that pro…
Seasonal variation in ejaculate traits of male red-winged blackbirds (Agelaius phoeniceus)	No	Luepold	MTM	2012	BEHAVIORAL ECOLOGY AND SOCIOBIOLOGY	Bird																																										Many reproductive traits, including ejaculate characteristics, usually show remarkable seasonal variation, but the potential for such dynamics in sperm morphology has been overlooked. Several studies have revealed high within-male repeatability in sperm morphology, but samples have typically been collected within a few hours or days, and the consistency of sperm morphology over longer periods rem…
Genetic variation in maternal yolk testosterone allocation predicts female mating decisions in Japanese quail	No	Ledecka	MTM	2019	ANIMAL BEHAVIOUR	Bird																																										Maternal reproductive effort can be adjusted through the transfer of hormones into the eggs, where they influence embryo development, mediating short- and long-term maternal effects on offspring phenotype. While studies usually explore how females can increase their reproductive success through an allocation of yolk testosterone (T) under external environmental variability, it is less clear wheth…
Elevation affects extra-pair paternity but not a sexually selected plumage trait in dark-eyed juncos	No	LaBarbera	MTM	2019	BEHAVIORAL ECOLOGY AND SOCIOBIOLOGY	Bird																																										Differences in environmental conditions are expected to generate distinct selective pressures favoring different phenotypes. For example, environmental conditions that affect the timing of breeding may influence opportunities for extra-pair copulations and thus the strength of sexual selection on males. To explore these relationships quantitatively, we compared breeding synchrony, rates of extra-…
Investigating female mate choice for mechanical sounds in the male Greater Sage-Grouse	No	Koch	MTM	2015	AUK	Bird																																										Although birds are generally known for their vocally produced songs and calls, some species have evolved alternate means of acoustic communication that do not require the syrinx. While many of these mechanical sounds are used in a courtship context, the importance of among-and within-individual variation in these sounds is almost entirely unknown. We investigated feather-produced sounds in male G…
Morphometrical comparison between Estonian and Norwegian great snipes (Gallinago media)	No	Kalas	MTM	1997	Proceedings of the Estonian Academy of Sciences Biology Ecology	Bird																																										To increase our insight into the present level of morphological differences between two geographically well separated great snipe populations we here compare morphometry (bill, total head, tarsus, wing, body mass) and plumage (white on tail) of great snipes breeding in Estonia to a published analogous sample from Norway. Great snipes breeding in Estonia differ significantly from snipes breeding i…
THE EFFECT OF MATING PROBABILITY ON RISK-TAKING - AN EXPERIMENTAL-STUDY IN LEKKING GREAT SNIPE	No	KALAS	MTM	1995	AMERICAN NATURALIST	Bird																																										We model the relationship between mating probability and risk taking for lekking animals disturbed by predators. Our dynamic model is based on different mating probabilities among the lekking males and a decline in both predation risk and mating probability with hiding time after a predator attack at the lek. The model predicts that a lekking male with low expected mating probability should hide …
PRONOUNCED WITHIN-INDIVIDUAL PLASTICITY IN SPERM MORPHOMETRY ACROSS SOCIAL ENVIRONMENTS	No	Immler	MTM	2010	EVOLUTION	Bird																																										Sperm morphometry (i.e., size and shape) and function are important determinants of male reproductive success and are thought to be under stabilizing selection. However, recent studies suggest that sperm morphometry can be a phenotypically plastic trait, which can be adjusted to varying conditions. We tested whether different behavioral strategies in aggression between aggressive red and nonaggre…
Female cognitive performance and mass are correlated with different aspects of mate choice in the zebra finch (Taeniopygia guttata)	No	Howell	MTM	2019	ANIMAL COGNITION	Bird																																										A female's cognitive ability may influence her mate preferences through various mechanisms. These mechanisms include the direct effect of cognitive ability on the information-processing skills used during mate choice, and the indirect effect of cognitive ability on quality when females mate assortatively. Here, we examined whether the ability to learn a novel foraging task, a cognitive skill whic…
Heritable circadian period length in a wild bird population	No	Helm	MTM	2010	PROCEEDINGS OF THE ROYAL SOCIETY B-BIOLOGICAL SCIENCES	Bird																																										Timing is essential, but circadian clocks, which play a crucial role in timekeeping, are almost unaddressed in evolutionary ecology. A key property of circadian clocks is their free-running period length (tau), i.e. the time taken for a full cycle under constant conditions. Under laboratory conditions, concordance of tau with the ambient light-dark cycle confers major fitness benefits, but little…
Flycatcher song in allopatry and sympatry - convergence, divergence and reinforcement	No	Haavie	MTM	2004	JOURNAL OF EVOLUTIONARY BIOLOGY	Bird																																										The theory of reinforcement predicts that natural selection against the production of unfit hybrids favours traits that increase assortative mating. Whether culturally inherited traits, such as bird song, can increase assortative mating by reinforcement is largely unknown. We compared songs of pied (Ficedula hypoleuca) and collared flycatchers (F. albicollis) from two hybrid zones of different ag…
Acoustic communication in the urban environment: patterns, mechanisms, and potential consequences of avian song adjustments	No	Gil	MTM	2014	AVIAN URBAN ECOLOGY: BEHAVIOURAL AND PHYSIOLOGICAL ADAPTATIONS	Bird
Physiological control of elaborate male courtship: Female choice for neuromuscular systems	No	Fusani	MTM	2014	NEUROSCIENCE AND BIOBEHAVIORAL REVIEWS	Bird																																										Males of many animal species perform specialized courtship behaviours to gain copulations with females. Identifying physiological and anatomical specializations underlying performance of these behaviours helps clarify mechanisms through which sexual selection promotes the evolution of elaborate courtship. Our knowledge about neuromuscular specializations that support elaborate displays is limited…
Evolution and plasticity: Divergence of song discrimination is faster in birds with innate song than in song learners in Neotropical passerine birds	No	Freeman	MTM	2017	EVOLUTION	Bird																																										Plasticity is often thought to accelerate trait evolution and speciation. For example, plasticity in birdsong may partially explain why clades of song learners are more diverse than related clades with innate song. This song learning hypothesis predicts that (1) differences in song traits evolve faster in song learners, and (2) behavioral discrimination against allopatric song (a proxy for premat…
DIVERGENT PATTERNS OF AGE-DEPENDENCE IN ORNAMENTAL AND REPRODUCTIVE TRAITS IN THE COLLARED FLYCATCHER	No	Evans	MTM	2011	EVOLUTION	Bird																																										Sexual ornaments are predicted to honestly signal individual condition. We might therefore expect ornament expression to show a senescent decline, in parallel with late-life deterioration of other characters. Conversely, life-history theory predicts the reduced residual reproductive value of older individuals will favor increased investment in sexually attractive traits. Using a 25-year dataset o…
Mate-choice copying by female zebra finches, Taeniopygia guttata: what happens when model females provide inconsistent information?	No	Drullion	MTM	2008	BEHAVIORAL ECOLOGY AND SOCIOBIOLOGY	Bird																																										For a long time, mate-choice copying was thought to be restricted to lekking and polygynous species. Yet, recent experimental studies revealed that social information can play a role in the evolution of mate preferences in monogamous species with biparental care. However, this phenomenon has been demonstrated only under particular conditions and the prevalence and importance of this phenomenon th…
Urban noise undermines female sexual preferences for low-frequency songs in domestic canaries	No	des Aunay	MTM	2014	ANIMAL BEHAVIOUR	Bird																																										Increasing levels of anthropogenic noise represent a challenge for animals living in urban areas and birds, especially, may suffer from noisy conditions as they use singing to attract mates. Most anthropogenic noise is low in frequency and singing at high frequencies under noisy urban conditions may avoid masking and thus be a good strategy for breeding success in cities. Despite comparative, cor…
Phenotypic variation and fluctuating asymmetry in sexually dimorphic feather ornaments in relation to sex and mating system	No	Cuervo	MTM	1999	BIOLOGICAL JOURNAL OF THE LINNEAN SOCIETY	Bird																																										Secondary sexual characters have been hypothesized to demonstrate increased phenotypic variation between and within individuals as compared to ordinary morphological traits. We tested whether this was the case by studying phenotypic variation, expressed as the coefficient of variation (CV), and developmental instability, measured as fluctuating asymmetry (FA), in ornamental and non-ornamental tra…
Changes in sperm quality and numbers in response to experimental manipulation of male social status and female attractiveness	No	Cornwallis	MTM	2007	AMERICAN NATURALIST	Bird																																										In promiscuous species, male reproductive success is determined by the interaction between the ability to access and choose females of the highest reproductive quality and, after copulation, the ability to outcompete the ejaculates of rival males. Disentangling the factors regulating the interplay between traits conferring a reproductive advantage before and after copulation is therefore crucial …
Habitat geometry does not affect levels of extrapair paternity in an extremely unfaithful fairy-wren	No	Brouwer	MTM	2014	BEHAVIORAL ECOLOGY	Bird																																										Density of potential mates has often been proposed to explain the enormous variation in extrapair paternity. However, density is often confounded by other ecological factors that might affect extrapair paternity in their own way. Furthermore, extrapair mating shows strong phylogenetic inertia, making both meaningful intra-and interspecific comparisons difficult. An extreme way to change density i…
Evidence of phenotypic plasticity of penis morphology and delayed reproductive maturation in response to male competition in waterfowl	No	Brennan	MTM	2017	AUK	Bird																																										Ducks are an excellent group to study avian genital evolution. Penis morphology of ducks is diverse, and penis length and elaboration are positively correlated with levels of male competition resulting from forced extra-pair copulations, and with female genital elaboration resulting from sexual conflict. Here we examined whether penis morphology is affected by social environment. We found experim…
CHEATING CHEATERS: SOCIAL MONOGAMY BUT GENETIC POLYGAMY IN A BROOD PARASITE	No	Bolopo	MTM	2020	ARDEOLA-INTERNATIONAL JOURNAL OF ORNITHOLOGY	Bird																																										Understanding the variability of mating systems is central in the study of animal behaviour. The advent of genetic techniques allowed combining social and genetic data, providing a more comprehensive view of reproductive strategies. In obligate avian brood parasites, the lack of constraints derived from offspring care allows for great plasticity of the mating system in response to changes in soci…
Maternal Effects Mediated by Antioxidants and the Evolution of Carotenoid-Based Signals in Birds	No	Biard	MTM	2009	AMERICAN NATURALIST	Bird																																										Bright yellow to red signals used in mate choice or intrasexual competition are based on carotenoid pigments that are hypothesized to be traded between physiological functions and coloration. These signals have recently been shown to be influenced by maternal effects. Indeed, yolk-derived carotenoids are essential for embryos to develop efficient carotenoid metabolism in posthatching life. Matern…
The neurogenomic transition from territory establishment to parenting in a territorial female songbird	No	Bentz	MTM	2019	BMC GENOMICS	Bird																																										Background The brain plays a critical role in upstream regulation of processes central to mating effort, parental effort, and self-maintenance. For seasonally breeding animals, the brain is likely mediating trade-offs among these processes within a short breeding season, yet research thus far has only explored neurogenomic changes from non-breeding to breeding states or select pathways (e.g., ste…
Birdsong as a window into language origins and evolutionary neuroscience	No	Aamodt	MTM	2020	PHILOSOPHICAL TRANSACTIONS OF THE ROYAL SOCIETY B-BIOLOGICAL SCIENCES	Bird																																										Humans and songbirds share the key trait of vocal learning, manifested in speech and song, respectively. Striking analogies between these behaviours include that both are acquired during developmental critical periods when the brain's ability for vocal learning peaks. Both behaviours show similarities in the overall architecture of their underlying brain areas, characterized by cortico-striato-th…	useful reference
An assessment of Putative Sexually Antagonistic Traits in a Freshwater Amphipod Species	No	Cothran	MTM	2015	Ethology	Crustacean		amphipods																																								Tested if some traits are used in sexual antagonism
EUTROPHICATION AND PREDATION RISK INTERACT TO AFFECT SEXUAL TRAIT EXPRESSION AND MATING SUCCESS	No	Cothran	MTM	2012	Evolution	Crustacean		amphipods																																								tested impact of predator presence and P availability on a suite of sexual and non-sexual traits
Vegetation structure mediates a shift in predator avoidance behavior in a range-edge population	No	Johnston	MTM	2018	BEHAVIORAL ECOLOGY	Crustacean																																										Where organisms encounter novel conditions during range expansion, behavioral changes suited to the new habitat can enhance survival. Behavioral changes that mitigate predation risk are particularly important for the persistence of range-edge populations, especially where plastic responses outpace genetic adaptation. We use a climate-driven spatial mismatch between the arboreal mangrove tree crab…
Offspring or ornaments? Is carotenoid-based ornamentation in female Arctic charr, Salvelinus alpinus (L.), condition-	No	Nordeide	MTM	2008	Ecology of Freshwater Fish	Fish	Arctic charr	Salvelinus alpinus	No	No																																						Studied potential for trade-off in carotenoid content of ornaments vs. eggs, examined correlations between markers of condition and carotenoid expression. May include although correlational	lethal sampling for all measures
Female choice and male courtship behaviour in the beaugregory damselfish	No	Haley	MTM	2004	BEHAVIOUR	Fish	beaugregory	Stegastes leucostictus																																								During courtship in the beaugregory (Stegastes leucostictus), a coral reef fish, males turn the dorsal half of their bodies from dull brown to bright yellow, and perform a series of rapid dipping movements in front of females. To look for evidence that females select males on the basis of these characteristics, we provided males with artificial breeding sites in the field, measured their reproduc…	studied whether or not traits were correlated with repro success
Female mating preferences, lighting environment, and a test of the sensory bias hypothesis in the bluefin killifish	No	Fuller	MTM	2010	ANIMAL BEHAVIOUR	Fish	bluefin killifish	Lucania goodei																																								Sensory drive proposes that environmental conditions affect signalling dynamics and the evolution of signals and receivers. For visual systems, delineating the effects of lighting on mating preferences is difficult because lighting conditions can affect preferences via three mechanisms: (1) genetic differentiation in mating preferences can result from selection under different lighting conditions…	Focused on preferences
Genetic and environmental variation in the visual properties of bluefin killifish, Lucania goodei	No	Fuller	MTM	2005	JOURNAL OF EVOLUTIONARY BIOLOGY	Fish	bluefin killifish	Lucania goodei																																								Animals use their sensory systems to detect information about the external environment in order to find mates, locate food and habitat and avoid predators. Yet, there is little understanding of the relative amounts of genetic and/or environmental variation in sensory system properties. In this paper, we demonstrate genetic and environmental variation in opsin expression in a population of bluefin…
Role of male spatial distribution and condition-dependent colouration on female spawning behaviour and reproductive	No	Cogliati	MTM	2010	Behaviour	Fish	Bluegill	Lepomis macrochirus	No	No																																						tested female choice for male cheek and breast coloration, says that they are condition-dependent ornaments so may have useful refs
Female mate choice is not affected by mate condition in a fish with male care	No	Sundin	MTM	2013	Acta Ethologica	Fish	Broad-nosed pipefish	Syngnathus typhle	Yes	No	M	Breeding			nutrition	food quantity							Morphological	trunk height	Yes	No - in study																					14 days	Manipulated condition to ask if affected female mate choice	focus not really on trait, but on how nutritional status affects mate choice. Males in mate choice trials were size-matched
Costly interactions between the sexes: combined effects of male sexual harassment and female choice?	No	Tobler	MTM	2011	Behavioral Ecology	Fish	Cave molly	Poecilia mexicana	Yes	No	B	Breeding		mass/length	nutrition	Food quantity																																studied feeding rates and female choice in response to manipulations of nutritional state	env manipulation then pref measurement; not sure what trait is mediating choice
Cave molly females (Poecilia mexicana, Poeciliidae, Teleostei) like well-fed males	No	Plath	MTM	2005	Behavioral Ecology and Sociobiology	Fish	Cave molly	Poecilia mexicana	Yes	No	M	Breeding		abdomen distension	nutrition	Food quantity																																Tested female prefs for starved/fed males using visual or non-visual cues from 3 pops	traits not directly measured, just female choice when visual cues are available or not
Adaptive, but not condition-dependent, body shape differences contribute to assortative mating preferences during ecological speciation	No	Greenway	MTM	2016	Evolution	Fish	Cave molly	Poecilia mexicana	Yes	No	M	Breeding			nutrition	Food quantity							Morphological	Body shape	Yes	No - in study																						Empirical and simulation study of body shape serving as both adaptive and condition-dependent trait during ecological speciation	Body shape was affected by nutritional condition but females did not prefer high-condition treatment males
Predatory developmental environments shape loser behaviour in animal contests	No	Meuthen	MTM	2019	BEHAVIOUR	Fish	cichlid	Pelvicachromis taeniatus	Yes	No	B	Multiple	Juvenile, Breeding		predation	perceived predation risk (chemical alarm cues from other fish)							Behavioral	display rate	No	Yes - cited																					3 years	High predation risk during development induces phenotypic changes in animals. However, little is known about how these plastic responses affect signalling and competitiveness during contests. Herein, we have studied the consequences of anti-predator plasticity during the intra-sexual competition of Pelvicachromis taeniatus, a cichlid fish with mutual mate choice. We staged contests between adult …	aggressive displays were studied, not signal traits
ECOLOGICAL AND EVOLUTIONARY CONSEQUENCES OF THE TROPHIC POLYMORPHISM IN CICHLASOMA-CITRINELLUM (PISCES, CICHLIDAE)	No	MEYER	MTM	1990	BIOLOGICAL JOURNAL OF THE LINNEAN SOCIETY	Fish	cichlid	Cichlasoma citrinellum																																								The neotropical cichlid fish Cichlasoma citrinellum is polymorphic in the structure of its pharyngeal jaw apparatus and external morphology. The pharyngeal jaws are either gracile and bear slender, pointed teeth (papilliform) or robust with strong, rounded teeth (molariform). Molariform morphs have a â€˜benthicâ€™, and papilliform morphs a â€˜limneticâ€™ body form. Furthermore, this species is al…
High perceived predation risk during development affects mutual mate choice in a cichlid fish<bold> </bold>	No	Meuthen	RJS	2019	ANIMAL BEHAVIOUR	Fish	cichlid	Pelvicachromis taeniatus																																								Predicting patterns of variation in sexual traits requires understanding how developmental environments influence mate choice. Here, we studied how long-term perceived high predation risk affects mutual mate choice in the cichlid Pelvicachromis taeniatus. From hatching onwards, fish were exposed regularly to either conspecific alarm cues signalling high risk or a control treatment consisting of e…	this is a paper on how environment shapes patterns of mate choice
As clear as mud: Turbidity induces behavioral changes in the African cichlid Pseudocrenilabrus multicolor	No	Gray	MTM	2012	CURRENT ZOOLOGY	Fish	cichlid	Pseudocrenilabrus multicolor victoriae																																								Aquatic biodiversity is being lost at an unprecedented rate. One factor driving this loss is increased turbidity, an environmental stressor that can impose behavioral, morphological, and/or physiological costs on fishes. Here we describe the behavioral response of a widespread African cichlid, Pseudocrenilabrus multicolor victoriae, to turbidity. We used a split-brood rearing design to test if F1…	Behaviors did not appear to be signal traits
Testing sensory drive speciation in cichlid fish: Linking light conditions to opsin expression, opsin genotype and female mate preference	No	Wright	MTM	2020	JOURNAL OF EVOLUTIONARY BIOLOGY	Fish	cichlid	Pundamilia spp.																																								Ecological speciation is facilitated when divergent adaptation has direct effects on selective mating. Divergent sensory adaptation could generate such direct effects, by mediating both ecological performance and mate selection. In aquatic environments, light attenuation creates distinct photic environments, generating divergent selection on visual systems. Consequently, divergent sensory drive h…
Direct mate choice for simultaneous acoustic and visual courtship displays in the damselfish, Dascyllus albisell	No	Oliver	MTM	2013	Environmental Biology of Fishes	Fish	Damselfish	Dascyllus albisella	No	No	M	Breeding																																				studied if behavior, acoustic calls, morph traits, etc. corresponded to RS and determined that courtship rate is condition-dependent.	Observational; did not manipulate or take multiple measures of env and trait
Mate choice plasticity in a coral reef fish	No	Wacker	MTM	2016	BEHAVIORAL ECOLOGY	Fish	damselfish	Chrysiptera cyanea																																								Mate choice and intrasexual mating competition are the processes that drive sexual selection and can be interrelated in multiple ways. Female preference may be altered by exposure to male-male interactions. This could happen because of a reduced ability of females to evaluate males in the presence of male-male competition or because females use information from male interactions to form mating pr…	Focused on preferences
Consequences of paternal care on pectoral fin allometry in a desert-dwelling fish	No	van Lieshout	MTM	2013	Behavioral Ecology and Sociobiology	Fish	Desert goby	Chlamydogobius eremius	No	No																																						studied steep allometry of a naturally selected trait
Melanic body colour and aggressive mating behaviour are correlated traits in male mosquitofish (Gambusia hotbrooki)	No	Horth	MTM	2003	PROCEEDINGS OF THE ROYAL SOCIETY B-BIOLOGICAL SCIENCES	Fish	eastern mosquitofish	Gambusia holbrooki	Yes	No	M	Juvenile																																				Correlated traits are important from an evolutionary perspective as natural selection acting on one trait may indirectly affect other traits. Further, the response to selection can be constrained or hastened as a result of correlations. Because mating behaviour and body colour can dramatically affect fitness, a correlation between them can have important fitness ramifications. In this work, melan…	Temperature manipulation was used to induce 2 different morphs but the effect of temperature per se was not analyzed
Combining studies of comparative physiology and behavioural ecology to test the adaptive benefits of thermal acclimation	No	Wilson	MTM	2004	ANIMALS AND ENVIRONMENTS	Fish	eastern mosquitofish	Gambusia holbrooki																																								The effects of temperature on the reproductive behaviour of male eastern mosquito fish (Gambusia holbrooki) offer a novel system for examining the adaptive significance of thermal acclimation and developmental plasticity. The mating system of mosquito fish is dominated by male sexual coercion, which means that males rarely display to females, females almost never cooperate during copulations, and…
Competition moderates the benefits of thermal acclimation to reproductive performance in male eastern mosquitofish	No	Wilson	MTM	2007	PROCEEDINGS OF THE ROYAL SOCIETY B-BIOLOGICAL SCIENCES	Fish	eastern mosquitofish	Gambusia holbrooki																																								The reproductive behaviour of the sexually coercive male eastern mosquitofish (Gambusia holbrooki) offers an excellent model system for testing the benefits of reversible thermal acclimation responses to mating success. We acclimated male mosquitofish to either 18 or 30 degrees C (14 h light: 10 h dark) for six weeks and tested their ability to obtain coercive copulations in the presence and the …	mating success instead of signal trait
Variation in the condition-dependence of individual sexual traits in male eastern mosquitofish, Gambusia holbrooki	No	Fox	MTM	2019	Behavioral Ecology	Fish	Eastern mosquitofish	Gambusia holbrooki																																								We manipulated the diet of eastern mosquitofish (Gambusia holbrooki) to test the condition-dependence of 4 components of male mating effort that are under precopulatory sexual selection (maleâ€“male aggressiveness, time spent with females, rate of copulation attempts, and male mate choice)	did not study signal traits
The fitness consequences of plastic responses to adult sex ratio in a paternal care fish	No	O'Rourke	MTM	2014	ANIMAL BEHAVIOUR	Fish	fantail darter	Etheostoma flabellare																																								Plastic behavioural strategies may help individuals maximize reproductive success in varying environments, but it cannot be assumed a priori that behavioural responses to environmental changes are adaptive. To quantify the fitness consequences of plastic behavioural strategies in a paternal care fish, we observed the intrasexually competitive and intersexually solicitous behaviours of male fantai…	Egg number was analyzed as a response
Context-dependent mate choice in relation to social composition in green swordtails Xiphophorus helleri	No	Royle	MTM	2008	BEHAVIORAL ECOLOGY	Fish	green swordtails	Xiphophorus helleri																																								Comparative evaluation mechanisms of mate choice in relation to social composition of potential mates have not been considered in nonhuman animals. Models of rational decision making suggest that when choice is based on absolute values, the addition of a third option should take choices from the original 2 options in proportion to their original shares and not result in an increase in the absolut…	Focused on preferences
Male ornamentation and its condition-dependence in a paternal mouthbrooding cardinalfish with extraordinary sex roles	No	Okuda	MTM	2003	Journal of Ethology	Fish	Gregarious cardinalfish	Apogon notatus	No	No																																						asked if sexual selection acts on male traits in this sex role reversed species, concludes that it does and is correlated with condition
Courtship and mate choice in fishes: Integrating behavioral and sensory ecology	No	Sargent	MTM	1998	American Zoologist	Fish	guppies and sticklebacks	many																																								reviewed evidence that male condition, male ornamentation, male courtship, and female pref are correlated
Sexual responsiveness is condition-dependent in female guppies, but preference functions are not	No	Syriatowicz	MTM	2004	BMC Ecology	Fish	guppy	Poecilia reticulata	No	No	F																																					Tested female prefs and receptiveness under diff diet conditions
Female preference for blue in Japan blue guppies (Poecilia reticulata)	No	Sathyan	MTM	2013	Environmental Biology of Fishes	Fish	guppy	Poecilia reticulata	No	No																																						Studied role of novel blue color in mate choice in a recently established non-native pop of guppies
The relationship among swimming performance, courtship behavior, and carotenoid pigmentation of guppies in four rivers of Trinidad	No	Nicoletto	MTM	1999	Environmental Biology of Fishes	Fish	guppy	Poecilia reticulata	No	No																																						correlations between swimming performance (a marker of condition), courtship beh, and carotenoid pigmentations and if varied between pops
The effects of inbreeding on male courtship behaviour and coloration in guppies	No	Mariette	MTM	2006	Ethology	Fish	guppy	Poecilia reticulata	No	No																																						Tested effects of inbreeding on courtship behavior and color expression	Cool study on how inbreeding afects behavioral traits and mating success
Positive genetic correlation between brain size and sexual traits in male guppies artificially selected for brain size	No	Kotrschal	MTM	2015	Journal of Evolutionary Biology	Fish	guppy	Poecilia reticulata	No	No																																						Studied genetic correlations between a suite of traits involved in sexual signalling and condition, found that selection for large brain size also increases ornamental traits	no env manipulation of trai development
Courtship behavior, swimming performance, and microhabitat use of Trinidadian guppies	No	Kodric-Brown	MTM	2005	Environmental Biology of Fishes	Fish	guppy	Poecilia reticulata	No	No																																						compared headwater and downstream guppies in habitat use and swimming
Heritability of male secondary sexual traits in feral guppies in Japan	No	Karino	MTM	2001	Journal of Ethology	Fish	guppy	Poecilia reticulata	No	No																																						Heritability of several phenotypic traits
Carotenoid scarcity, synthetic pteridine pigments and the evolution of sexual coloration in guppies (Poecilia reticulata)	No	Grether	MTM	2001	Proceedings of the Royal Society B	Fish	guppy	Poecilia reticulata	No	No																																						Studied pigment compensation in high and low carotenoid availability environments	Focus was on characterizing pigments used in coloration, not on how env affects color
Quantitative genetic evidence that males trade attractiveness for ejaculate quality in guppies	No	Evans	MTM	2010	Proceedings of the Royal Society B	Fish	guppy	Poecilia reticulata	No	No																																						Genetic covariation between pre & post copulatory traits. Found that ornamentation, sperm traits, and breeding strategy covary	Cool study but designed to minimize env effects (not study them)
FEMALE CHOICE IN A FERAL GUPPY POPULATION - ARE THERE MULTIPLE CUES	No	BROOKS	MTM	1995	Animal Behavior	Fish	guppy	Poecilia reticulata	No	No																																						studied asymmetry and coloration, also female choice for several male traits
Phenotypic plasticity in the life history traits of guppies: Responses to social environment	No	Rodd	MTM	1997	ECOLOGY	Fish	guppy	Poecilia reticulata																																								Guppies (Poecilia reticulata) living in the streams and rivers of Trinidad show significant interpopulation variation in life history traits. Some of the greatest divergence is among guppies that co-occur with different assemblages of predators. Reznick has demonstrated that there is a genetic basis for some, but not all, of these differences. Several features of guppies' biology co-vary with the…	Studied life history traits (fecundity, size and number of offspring, etc.) not signal traits
Individual plasticity in alternative reproductive tactics declines with social experience in male guppies	No	Polverino	MTM	2019	ANIMAL BEHAVIOUR	Fish	guppy	Poecilia reticulata																																								Understanding causes and consequences of behavioural plasticity is a major focus in animal behaviour studies for its importance to any population's ability to persist under changing environments. However, behavioural plasticity in traits linked to reproduction has received surprisingly limited attention, especially in species exhibiting alternative reproductive tactics (ARTs). In this study, we e…	plasticity of trait (rxn norm) was analyzed as response rather than trait expression itself. Very interesting study though.
Light environment change induces differential expression of guppy opsins in a multi-generational evolution experiment	No	Kranz	MTM	2018	EVOLUTION	Fish	guppy	Poecilia reticulata																																								Light environments critically impact species that rely on vision to survive and reproduce. Animal visual systems must accommodate changes in light that occur from minutes to years, yet the mechanistic basis of their response to spectral (color) changes is largely unknown. Here, we used a laboratory experiment where replicate guppy populations were kept under three different light environments for…
Carotenoid availability affects the development of a colour-based mate preference and the sensory bias to which it is genetically linked	No	Grether	MTM	2005	PROCEEDINGS OF THE ROYAL SOCIETY B-BIOLOGICAL SCIENCES	Fish	guppy	Poecilia reticulata																																								Regardless of their origins, mate preferences should, in theory, be shaped by their benefits in a mating context. Here we show that the female preference for carotenoid colouration in guppies (Poecilia reticulata) exhibits a phenotypically plastic response to carotenoid availability, confirming a key prediction of sexual selection theory. Earlier work indicated that this mate preference is geneti…	Focused on preferences
The effect of against-background contrast on female preferences for a polymorphic colour sexual signal	No	Lynn	MTM	2019	Animal Behavior	Fish	guppy	Poecilia reticulata																																								Here, we tested the hypothesis that against-background contrast in hue (colour), luminance (brightness) and chroma (saturation) will influence the attractiveness of a male and we predicted that the more a male's colour pattern contrasts with the background, the more attractive he should be.	tested effects of sensory env on female preferences (not male traits)
Does inbreeding affect personality traits?	No	Herdegen-Radwan	MTM	2019	Ecology and Evolution	Fish	guppy	Poecilia reticulata																																								Here, I compared two personâ€ality traits, boldness and tendency to explore, of male guppies (Poecilia reticulata) from firstâ€generation inbred and outbred treatments. B	manipulation was of genetic quality, unclear if boldness is sexually selected
Sperm as moderators of environmentally induced paternal effects in a livebearing fish	No	Evans	MTM	2017	Biology Letters	Fish	guppy	Poecilia reticulata																																								Demonstrate evidence of paternal effects mediated by ejaculates
Condition-dependent mate choice in the guppy: a role for short-term food restriction?	No	Archard	MTM	2006	Behaviour	Fish	guppy	Poecilia reticulata																																								tested how female condition influences mate choice
Heritability and heterochrony of polychromatism in a Lake Victoria cichlid fish: Stepping stones for speciation?	No	Maan	MTM	2006	JOURNAL OF EXPERIMENTAL ZOOLOGY PART B-MOLECULAR AND DEVELOPMENTAL EVOLUTION	Fish	haplochromine cichlid	Neochromis omnicaeruleus																																								In many haplochromine cichlid fish, male nuptial coloration is subject to female mate choice and plays a central role in the evolution of reproductive isolation between incipient species. Intraspecific variation in male coloration may serve as a target for diversifying sexual selection and provide a starting point for species divergence. Here, we investigated a polychromatism in Neochromis omnica…
Body condition influences sperm energetics in lake whitefish (Coregonus clupeaformis)	No	Burness	MTM	2008	Canadian Journal of Fisheries and Aquatic Sciences	Fish	Lake whitefish	Coregonus clupeaformis	No	No																																						studied ejaculate investment, how corresponds to condition (correlational) and testes asymmetry
Colour plasticity in response to social context and parasitic infection in a self-fertilizing fish	No	Pawluk	MTM	2019	ROYAL SOCIETY OPEN SCIENCE	Fish	mangrove killifish	Kryptolebias marmoratus	Yes						social	density	parasites	Argulus infection																														Many animal species rely on changes in body coloration to signal social dominance, mating readiness and health status to conspecifics, which can in turn influence reproductive success, social dynamics and pathogen avoidance in natural populations. Such colour changes are thought to be controlled by genetic and environmental conditions, but their relative importance is difficult to measure in natu…	population studied was selfing hermaphrodites
Do females preferentially associate with males given a better start in life?	No	Kahn	MTM	2012	Biology Letters	Fish	Mosquitofish	Gambusia holbrooki	Yes	No	M	Juvenile		length	nutrition	food quantity																																Studied female preference for males with reduced vs. normal early food intake (controlling for male size - compensatory growth)	No trait studied other than body size and this appeared to be controlled for when looking at female choice trials
EVOLUTION OF MALE COLORATION DURING A POST-PLEISTOCENE RADIATION OF BAHAMAS MOSQUITOFISH (GAMBUSIA HUBBSI)	No	Martin	MTM	2014	Evolution	Fish	Mosquitofish	Gambusia hubbsi	No	No																																						tested effect of predator on coloration in comparative context across multiple pops; conducted common garden experiment with high/low predation populations coloration
Interpopulation Variation in a Condition-Dependent Signal: Predation Regime Affects Signal Intensity and Reliability	No	Giery	MTM	2015	American Naturalist	Fish	Mosquitofish	Gambusia hubbsi	No	No																																						Shows that the correlation between coloration and body condition changes between high- and low- predation regimes
Male body size and condition affects sperm number and production rates in mosquitofish, Gambusia holbrooki	No	O'Dea	MTM	2014	Journal of Evolutionary Biology	Fish	Mosquitofish	Gambusia holbrooki																																								Manipulated diet, measured sperm morphology	Great experimental study on condition-dependence of sperm traits
Geographical variation in male genitalia in Brachyphaphis episcopi (Poeciliidae): is it sexually or naturally selected?	No	Jennions	MTM	2002	Oikos	Fish	N/A	Brachyrhaphis episcopi	No	No																																						exmined correlated of gonopodium length to determine selection forces on this trait
The energetic costs of alternative male reproductive strategies in Xiphophorus nigrensis	No	Cummings	MTM	2009	Journal of Comparative Physiology A	Fish	Northern swordtail	Xiphophorus nigrensis	No	No																																						Measured metabolic costs associated with alternate mating strategies
Interpopulational variation of the mating system in the peacock blenny Salaria pavo	No	Saraiva	MTM	2011	Acta Ethologica	Fish	Peacock blenny	Salaria pavo	No	No																																						Studied geographic/population variation in male mating strategies, suggests are condition-dependent but was not directly evaluated
Environmental modulation of androgen levels and secondary sex characters in two populations of the peacock blenny Salaria pavo	No	Saraiva	MTM	2010	HORMONES AND BEHAVIOR	Fish	peacock blenny	Salaria pavo																																								Morphology and endocrinology were studied in two populations of the peacock blenny Salaria pavo, with different regimes of sexual selection imposed by differences in nest site availability. The peacock blenny is a small, sexually dimorphic benthic fish that presents exclusive paternal care of the clutch and inhabits rocky shores of the Mediterranean and adjacent Atlantic areas. In a population fr…
Dimorphic male midshipman fish: reduced sexual selection or sexual selection for reduced characters?	No	Lee	MTM	2006	BEHAVIORAL ECOLOGY	Fish	plainfin midshipman fish	Porichthys notatus																																								In most taxa with male dimorphisms, some males are large in body size with exaggerated secondary sexual characters (exaggerated morph), whereas other males in the same population are small and have reduced secondary sexual characters (reduced morph). What selective pressures cause male dimorphisms? Reduced morphologies may result when a) some males develop a morphology that, in the absence of sex…	studied behavioral differences between two morphs, nest treatment was # holes, not clear that this counts as an environmental variable
Assortative mating but no evidence of genetic divergence in a species characterized by a trophic polymorphism	No	Colborne	MTM	2016	JOURNAL OF EVOLUTIONARY BIOLOGY	Fish	pumpkinseed sunfish	Lepomis gibbosus																																								Disruptive selection is a process that can result in multiple subgroups within a population, which is referred to as diversification. Foraging-related diversification has been described in many taxa, but many questions remain about the contribution of such diversification to reproductive isolation and potentially sympatric speciation. Here, we use stable isotope analysis of diet and morphological…	studied phenotypic and foraging differences between two ecomorphs
Inter-population variation in male mating behaviours in the sailfin mollie, Poecilia latipinna	No	Ptacek	MTM	1996	Animal Behavior	Fish	Sailfin mollie	Poecilia latipinna	No	No																																						studied geographic variation in the correlation between male size and courtship behaviors
Male diet, female experience, and female size influence maternal investment in swordtails	No	Kindsvater	MTM	2013	Behavioral Ecology	Fish	Sheepshead swordtail	Xiphophorus birchmanni																																								tested if male condition influences maternal reproductive investment.	cites studies on condition-dependence of male traits
Hungry females show stronger mating preferences	No	Fisher	MTM	2006	Behavioral Ecology	Fish	Swordtail	Xiphophorus birchmanni	Yes	No	M	Breeding			nutrition	food quantity (fed or starved)							Chemical	all chemical cues	Yes	Yes - cited																					5 days	cites evidence that chemical cues of well-fed males are more attractive, but that may be in a citation. Main finding is that female condition influences how strongly she responds to these conditions. Also manipulated males (fed well for 5 days or starved for 5 days) and water from groups of 5 males presented to females to choose from. Preferred chemical cues from well-fed males.
Condition-dependent female preference for male genitalia length is based on male reproductive tactics	No	Hernandez-Jimenez	MTM	2017	Proceedings of the Royal Society B	Fish	Swordtail	Xiphophorus hellerii and Xiphophorus multilineatus	No	No																																						studied how female condition influences her mate choice on gonopodium length and reproductive tactic and their intxn
Unraveling the complexities of variation in female mate preference for vertical bars in the swordtail, Xiphophorus cortezi	No	Robinson	MTM	2010	BEHAVIORAL ECOLOGY AND SOCIOBIOLOGY	Fish	swordtail	Xiphophorus cortezi																																								Investigations into the nature of mate choice suggest that variation in female mate preferences is often context dependent, varying in response to genetic and environmental influences on female condition as well as to external environmental stimuli. Determining whether variation in female mate preference is adaptive requires understanding the variables involved that produce this variation and how…	Focused on preferences
Male-trait-specific variation in female mate preferences	No	Lyons	RJS	2014	ANIMAL BEHAVIOUR	Fish	swordtail	Xiphophorus multilineatus																																								Empirical studies identifying the causes of variation in mate preference are needed to assist in determining when variation is adaptive. We examined the strength of female preference in the swordtail fish Xiphophorus multilineatus for two sexually selected male traits (body size and symmetrical bar number) across variation in both embryonic and postembryonic environments. We measured brood size, …
Sex-specific plasticity across generations I: Maternal and paternal effects on sons and daughters	No	Hellmann	MTM	2020	JOURNAL OF ANIMAL ECOLOGY	Fish	threespine sticklebacks	Gasterosteus aculeatus																																								Intergenerational plasticity or parental effects-when parental environments alter the phenotype of future generations-can influence how organisms cope with environmental change. An intriguing, underexplored possibility is that sex-of both the parent and the offspring-plays an important role in driving the evolution of intergenerational plasticity in both adaptive and non-adaptive ways.Here, we ev…
Within-generation and transgenerational plasticity of mate choice in oceanic stickleback under climate change	No	Fuxjaeger	MTM	2019	PHILOSOPHICAL TRANSACTIONS OF THE ROYAL SOCIETY B-BIOLOGICAL SCIENCES	Fish	threespine sticklebacks	Gasterosteus aculeatus																																								Plasticity, both within and across generations, can shape sexual traits involved in mate choice and reproductive success, and thus direct measures of fitness. Especially, transgenerational plasticity (TGP), where parental environment influences offspring plasticity in future environments, could compensate for otherwise negative effects of environmental change on offspring sexual traits. We conduc…
Population responses to anthropogenic disturbance: lessons from three-spined sticklebacks Gasterosteus aculeatus in eutrophic habitats	No	Candolin	MTM	2009	JOURNAL OF FISH BIOLOGY	Fish	threespine sticklebacks	Gasterosteus aculeatus																																								Human-induced environmental changes differ from most natural changes in which they happen at a faster rate and require quicker responses from populations. The first response of populations is usually phenotypically plastic alterations of morphology, physiology and behaviour. This plasticity can be favourable and move the population closer to an adaptive peak in the altered environment and, hence,…
Female discrimination against heterospecific mates does not depend on mating habitat	No	Lackey	MTM	2014	BEHAVIORAL ECOLOGY	Fish	threespine sticklebacks	Gasterosteus spp.																																								Environmental differences can cause reproductive isolation to evolve. Distinct habitats can be particularly important for the evolution of genetically based sexual isolation, which occurs when divergent preferences and mating traits reduce mating between species. Yet, we know little about environmental effects on the potentially plastic expression, and thus the current maintenance, of sexual isol…	Traits analyzed in how they contribute to female discrimiation of heterotypic vs. homotypic
Pectoral fin size in a fish species with paternal care: a condition-dependent sexual trait revealing infection status	No	Bakker	MTM	1999	Freshwater Biology	Fish	Three-spined stickleback	Gasterosteus aculeatus	No	No	M	Breeding		mass/length	parasites	Pomphorynchus laevis							Morphological	Pectoral Fin Size																							NA	correlations between pectoral fin size, condition, and parasite infection
Correlates of red throat coloration in female stickleback and their potential evolutionary significance	No	Yong	MTM	2013	Evolutionary Ecology Research	Fish	Three-spined stickleback	Gasterosteus aculeatus	No	No																																						Examined correlations between age, body size, throat coloration, and condition in female fish in stream-resident pops
Signalling, mating success and paternal investment in sticklebacks (Gasterosteus aculeatus): A theoretical model	No	Perrin	MTM	1995	Behaviour	Fish	Three-spined stickleback	Gasterosteus aculeatus	No	No																																						theretical model of signalling and paternal investment in fish	may be useful as theory reference?
Ornaments or offspring? Female sticklebacks (Gasterosteus aculeatus L.) trade off carotenoids between spines and eggs	No	Nordeide	MTM	2006	Journal of Evolutionary Biology	Fish	Three-spined stickleback	Gasterosteus aculeatus	No	No																																						Tested correlations of female color with age, body length, condition; found that investment in ornament carotenoids trades off with egg carotenoid
Size-dependent selection on arrival times in sticklebacks: Why small males arrive first	No	Candolin	MTM	2003	Evolution	Fish	Three-spined stickleback	Gasterosteus aculeatus	No	No																																						examined contrasting selection on male arrival time that depended on male body size
Condition-dependent expression of red colour differs between stickleback species	No	Boughman	MTM	2007	Journal of Evolutionary Biology	Fish	Three-spined stickleback	Gasterosteus aculeatus	No	No	M	Breeding		mass/length residual																																		how condition-dependence differs between stickleback forms in the same trait when under different intensities of sexual selection	Observational; did not manipulate or take multiple measures of env and trait
Color and behavior differently predict competitive outcomes for divergent stickleback color morphs	No	Tinghitella	MTM	2018	Current Zoology	Fish	Three-spined stickleback	Gasterosteus aculeatus	No	Yes																																						How aggressive behavior correlates with color type	Tricky because color was measured before and after agression trial and changed; however this was used as an independent variable rather than a dependent variable
The ecological stage changes benefits of mate choice and drives preference divergence	No	Tinghitella	MTM	2020	Proceedings of the Royal Society B	Fish	Three-spined stickleback	Gasterosteus aculeatus																																								We test key predictions ofthis mechanism in a sympatric three-spine stickleback species pair. Weused a maternal half-sib split-clutch design for both species, mating femalesto attractive and unattractive males and raising progeny on alternate dietsthat mimic the specialized diets of the species in nature. We estimated thebenefits of mate choice for an indicator trait (male nuptial colour) bymeasu…	useful reference; focus was on preference divergence and benefits of choice across ecological contexts
Mate assessment behavior is correlated to learning ability in female threespine sticklebacks	No	Rystrom	MTM	2019	Current Zoology	Fish	Three-spined stickleback	Gasterosteus aculeatus																																								Here, we show that mate assessment is correlated to other cognitive traits. Although we did not detect an effect of cognitive style on mate preference or discrimination, we found that female threespine sticklebacks Gasterosteus aculeatus that spent more time assessing potential mates (more responsive) in a dichotomous mate choice task reached both the initial and reversal learning criterion in a …	focused on effects of condition on female preference
Does Competition Allow Male Mate Choosiness in Threespine Sticklebacks?	No	Candolin	MTM	2009	American Naturalist	Fish	Three-spined stickleback	Gasterosteus aculeatus																																								Manipulated OSR and measured male choosiness. Poor condition males gave up being choosy with increased competition.	Not on trait - studied social effects on choosiness
Do male secondary sexual characters signal ejaculate quality? A meta-analysis	No	Mautz	MTM	2013	Biological Reviews	Fish		many																																								meta-analysis asking if traits used in pre-mating selection correlated to post-mating traits (ejaculate quality)
Seasonal and social factors associated with spacing in a wild territorial electric fish	No	Zubizarreta	MTM	2020	PLOS ONE	Fish																																										In this study, we focused on the seasonal variation of the determinants of territory size in the weakly electric fishGymnotus omarorum. This species is a seasonal breeder that displays year-round territorial aggression. Female and male dyads exhibit indistinguishable non-breeding territorial agonistic behavior and body size is the only significant predictor of contest outcome. We conducted field …
Evolution of bower building in Lake Malawi cichlid fish: phylogeny, morphology, and behavior	No	York	MTM	2015	FRONTIERS IN ECOLOGY AND EVOLUTION	Fish																																										Despite considerable research, we still know little about the proximate and ultimate causes behind behavioral evolution. This is partly because understanding the forces acting on behavioral phenotypes requires the study of species-rich clades with extensive variation in behavioral traits, of which we have few current examples. In this paper, we introduce the bower-building cichlids of the Lake Ma…
Developmental effects of visual environment on species-assortative mating preferences in Lake Victoria cichlid fish	No	Wright	MTM	2017	JOURNAL OF EVOLUTIONARY BIOLOGY	Fish																																										Local adaptation can be a potent force in speciation, with environmental heterogeneity leading to niche specialization and population divergence. However, local adaption often requires nonrandom mating to generate reproductive isolation. Population divergence in sensory properties can be particularly consequential in speciation, affecting both ecological adaptation and sexual communication. Punda…
Localizing Brain Regions Associated with Female Mate Preference Behavior in a Swordtail	No	Wong	RJS	2012	PLOS ONE	Fish																																										Female mate choice behavior is a critical component of sexual selection, yet identifying the neural basis of this behavior is largely unresolved. Previous studies have implicated sensory processing and hypothalamic brain regions during female mate choice and there is a conserved network of brain regions (Social Behavior Network, SBN) that underlies sexual behaviors. However, we are only beginning…
Expression Patterns of Neuroligin-3 and Tyrosine Hydroxylase across the Brain in Mate Choice Contexts in Female Swordtails	No	Wong	RJS	2014	BRAIN BEHAVIOR AND EVOLUTION	Fish																																										Choosing mates is a commonly shared behavior across many organisms, with important fitness consequences. Variations in female preferences can be due in part to differences in neural and cellular activity during mate selection. Initial studies have begun to identify putative brain regions involved in mate preference, yet the understanding of the neural processes regulating these behaviors is still…	no environmental trait
Causes and consequences of contest outcome: aggressiveness, dominance and growth in the sheepshead swordtail, Xiphophorus birchmanni	No	Wilson	MTM	2013	BEHAVIORAL ECOLOGY AND SOCIOBIOLOGY	Fish																																										Although our understanding of how animal personality affects fitness is incomplete, one general hypothesis is that personality traits (e.g. boldness and aggressiveness) contribute to competitive ability. If so, then under resource limitation, personality differences will generate variation in life history traits crucial to fitness, like growth. Here, we test this idea using data from same-sex dya…
No evidence for adjustment of maternal investment under alternative mate availability regimes	No	Weigel	MTM	2016	JOURNAL OF FISH BIOLOGY	Fish																																										Using treatments that mimic high and low availability of reproductive males, it was found that female three-spined sticklebacks Gasterosteus aculeatus, previously shown to adjust their mate choices when male mates were rare, did not alter their reproductive investment strategies. These results suggest that plasticity in investment is perhaps limited by physiological requirements or dependent on r…
Large mating aggregations and daily long-distance spawning migrations in the bluehead wrasse, Thalassoma bifasciatum	No	Warner	RJS	1995	ENVIRONMENTAL BIOLOGY OF FISHES	Fish																																										The mating system of the labrid fish Thalassoma bifasciatum has been extensively described in the literature, and the species has formed the basis for much work in ecology and behavior. However, most work in the past on this species has concentrated in small patch reef habitats. Here I describe a different mating pattern in bluehead wrasses occurring on a large, linear barrier reef in St. Croix, …
Conspicuous signal evolution in heterogeneous environments	No	Ward	RJS	2018	BEHAVIORAL ECOLOGY AND SOCIOBIOLOGY	Fish																																										A fundamental prediction of reproductive signal evolution is that selection should favor male courtship signals that are conspicuous with respect to the surrounding media. However, many species live in heterogeneous environments where spatiotemporal variability can degrade the efficacy of signals tuned to specific conditions. One rarely considered solution to this problem is to evolve generalized…
Plasticity of the mate choice mind: courtship evokes choice-like brain responses in females from a coercive mating system	No	Wang	MTM	2014	GENES BRAIN AND BEHAVIOR	Fish																																										Female mate choice is fundamental to sexual selection, and determining molecular underpinnings of female preference variation is important for understanding mating character evolution. Previously it was shown that whole-brain expression of a synaptic plasticity marker, neuroserpin, positively correlates with mating bias in the female choice poeciliid, Xiphophorus nigrensis, when exposed to conspe…
Cutting the Gordian knot: Complex signaling in African cichlids is more than multimodal	No	Van Staaden	MTM	2011	CURRENT ZOOLOGY	Fish																																										The active transmission of information from sender to receiver is a fundamental component of communication, and is therefore a primary facet in evolutionary models of sexual selection. Research in several systems has underlined the importance of multiple sensory modalities in courtship signals. However, we still tend to think of individuals as having a relatively static signal in consecutive comm…
Prevalence of disruptive selection predicts extent of species differentiation in Lake Victoria cichlids	No	van Rijssel	MTM	2018	PROCEEDINGS OF THE ROYAL SOCIETY B-BIOLOGICAL SCIENCES	Fish																																										Theory suggests that speciation with gene flow is most likely when both sexual and ecological selection are divergent or disruptive. Divergent sexual and natural selection on the visual system have been demonstrated before in sympatric, morphologically similar sister species of Lake Victoria cichlids, but this does not explain the subtle morphological differences between them. To investigate the …
Communication in troubled waters: responses of fish communication systems to changing environments	No	van der Sluijs	MTM	2011	EVOLUTIONARY ECOLOGY	Fish																																										Fish populations are increasingly being subjected to anthropogenic changes to their sensory environments. The impact of these changes on inter- and intra-specific communication, and its evolutionary consequences, has only recently started to receive research attention. A disruption of the sensory environment is likely to impact communication, especially with respect to reproductive interactions t…
Adaptive phenotypic differentiation of courtship in response to recent anthropogenic disturbance	No	Tuomainen	MTM	2011	EVOLUTIONARY ECOLOGY RESEARCH	Fish																																										Background: Anthropogenic activities are causing ecological changes, including eutrophication, which can induce behavioural alterations in animals. Male threespine stickleback, Gasterosteus aculeatus, need to increase their courtship intensity to maintain a high mating success in eutrophied habitats.Question: Has the courtship behaviour of threespine stickleback populations differentiated in resp…	studied differences in behavior between two pops that occupy different environments
Experience Plays a Role in Female Preference for Symmetry in the Swordtail Fish Xiphophorus malinche	No	Tudor	RJS	2009	ETHOLOGY	Fish																																										Variation in female mating preferences was previously detected in wild-caught Xiphophorus cortezi and Xiphophorus malinche females: smaller (presumed younger) females preferred symmetrical males, while larger (presumed older) females preferred asymmetrical males. We examined the influence of experience on this variation in female preference by determining if X. malinche females would express a pr…
Frequencies of alternative mating strategies influence female mate preference in the swordtail Xiphophorus multilineatus	No	Tudor	RJS	2011	ANIMAL BEHAVIOUR	Fish																																										While studies demonstrating variation in female mating preferences are increasing, we still know very little about the factors that contribute to this variation, and we are therefore unable to predict how selection on males will vary due to female preference. A previous study of Xiphophorus multilineatus detected variation in female mate preference, where smaller females had a weaker strength of …
H2S exposure elicits differential expression of candidate genes in fish adapted to sulfidic and non-sulfidic environments	No	Tobler	RJS	2014	COMPARATIVE BIOCHEMISTRY AND PHYSIOLOGY A-MOLECULAR & INTEGRATIVE PHYSIOLOGY	Fish																																										Disentangling the effects of plasticity, genetic variation, and their interactions on organismal responses to environmental stressors is a key objective in ecological physiology. We quantified the expression of five candidate genes in response to hydrogen sulfide (H2S) exposure in fish (Poecilia mexicana, Poeciliidae) from a naturally sulfide-rich environment as well as an ancestral, non-sulfidic…
Alternative reproductive tactics in fish	No	Taborsky	MTM	2008	ALTERNATIVE REPRODUCTIVE TACTICS: AN INTEGRATIVE APPROACH	Fish																																										Among vertebrates, fish show by far the greatest variability of alternative reproductive tactics (ARTs). Usually, males attempting to monopolize access to females or fertilizations are parasitized by conspecific male competitors (Taborsky 1997). This is so common in fish (Mank and Avise 2006) that it appears to be the rule rather than the exception: in fish with external fertilization, 170 specie…
Innate and learned colour preference in the zebrafish, Danio rerio	No	Spence	MTM	2008	ETHOLOGY	Fish																																										Receiver biases towards specific sensory signals have been demonstrated in insects, birds and fish, both in the context of foraging and mate choice. In some cases, signals important in sexual selection appear to have evolved by exploiting a pre-existing bias in the sensory system. For instance, female preferences for male nuptial colouration may have arisen from selection on foraging practices. U…
Steroid-dependent auditory plasticity leads to adaptive coupling of sender and receiver	No	Sisneros	MTM	2004	SCIENCE	Fish																																										For seasonally breeding vertebrates, reproductive cycling is often coupled with changes in vocalizations that function in courtship and territoriality. Less is known about changes in auditory sensitivity to those vocalizations. Here, we show that nonreproductive female midshipman fish treated with either testosterone or 17beta-estradiol exhibit an increase in the degree of temporal encoding of th…
Context-dependent male mating preferences for unfamiliar females	No	Simcox	RJS	2005	ANIMAL BEHAVIOUR	Fish																																										We used laboratory and field-based experiments to examine male mate choice in the promiscuous Panamanian bishop Brachyrhaphis episcopi (Poeciliidae) (also referred to as Brachyraphis episcopi). As females of this species can store sperm, males could increase their reproductive success by selectively mating with different females. To test this, males in both the laboratory and field were allowed t…
Evolution of colour patterns in East African cichlid fish	No	Seehausen	RJS	1999	JOURNAL OF EVOLUTIONARY BIOLOGY	Fish																																										African cichlid fishes have undergone: outbursts of explosive speciation in several lakes, accompanied by rapid radiations in coloration and ecology. Little is-known about the evolutionary forces that triggered these events but a hypothesis, published by Wallace Dominey in 1984, has figured prominently. It states that the: evolution of colour patterns is driven by sexual selection and that these …
Male Pregnancy and Biparental Immune Priming	No	Roth	RJS	2012	AMERICAN NATURALIST	Fish																																										In vertebrates, maternal transfer of immunity via the eggs or placenta provides offspring with crucial information on prevailing pathogens and parasites. Males contribute little to such transgenerational immune priming, either because they do not share the environment and parasite pressure of the offspring or because sperm are too small for transfer of immunity. In the teleost group of Syngnathid…
Enzyme activities of pharyngeal jaw musculature in the cichlid Tramitichromis intermedius: implications for sound production in cichlid fishes	No	Rice	MTM	2002	JOURNAL OF EXPERIMENTAL BIOLOGY	Fish																																										Owing to its high degree of complexity and plasticity, the cichlid pharyngeal jaw apparatus has often been described as a key evolutionary innovation. The majority of studies investigating pharyngeal muscle behavior and function have done so in the context of feeding. Analysis of enzyme activities (citrate synthase, 3-hydroxyacyl CoA dehydrogenase and L-lactate dehydrogenase) of pharyngeal muscle…
The pharyngeal jaw apparatus of the Cichlidae and Pomacentridae: function in feeding and sound production	No	Rice	MTM	2003	REVIEWS IN FISH BIOLOGY AND FISHERIES	Fish																																										Labroid fishes ( Perciformes: Labroidei) possess a highly developed pharyngeal jaw apparatus ( PJA). A tremendous body of literature describes the anatomy and function in feeding in these fishes. For fishes of the families Pomacentridae and Cichlidae ( damselfishes and cichlids), there are also numerous descriptions of the sounds these male fishes produce in reproductive or agonistic behavioral c…
Contrasting female mate preferences for red coloration in a fish	No	Reuland	MTM	2020	CURRENT ZOOLOGY	Fish																																										Understanding how animals select their mates requires knowing the factors that shape mate preferences. Recent theoretical and empirical considerations suggest that female mating status can influence the degree to which a female engages in mate choice, with virgin females predicted to be less choosy than mated females. In this study, we investigated mate choice in both virgin and mated females in …
Testing synaptic plasticity in dynamic mate choice decisions: N-methyl D-aspartate receptor blockade disrupts female preference	No	Ramsey	MTM	2014	PROCEEDINGS OF THE ROYAL SOCIETY B-BIOLOGICAL SCIENCES	Fish																																										Social behaviours such as mate choice require context-specific responses, often with evolutionary consequences. Increasing evidence indicates that the behavioural plasticity associated with mate choice involves learning. For example, poeciliids show age-dependent changes in female preference functions and express synaptic-plasticity-associated molecular markers during mate choice. Here, we test w…
Identifying context-specific gene profiles of social, reproductive, and mate preference behavior in a fish species with female mate choice	No	Ramsey	RJS	2012	FRONTIERS IN NEUROSCIENCE	Fish																																										Sensory and social inputs interact with underlying gene suites to coordinate social behavior. Here we use a naturally complex system in sexual selection studies, the swordtail, to explore how genes associated with mate preference, receptivity, and social affiliation interact in the female brain under specific social conditions. We focused on 11 genes associated with mate preference in this specie…
Sexual size dimorphism and ecomorphology of spotfin shiner (Cyprinella spiloptera) from the wabash river watershed	No	Pyron	RJS	2007	JOURNAL OF FRESHWATER ECOLOGY	Fish																																										We quantified body morphology in individuals from 49 collections of spotfin shiner (Cyprinella spiloptera) in the Wabash River watershed. Ten morphological measurements were used to produce principal component (PC) axes that were examined for relationships with watershed area. Analyses of males and females resulted in sexual dimorphism for one PC axis that represented caudal fin length and head d…
Behavioral diversification in a young species flock of pupfish (Cyprionodon spp.): shoaling and aggressive behavior	No	Plath	RJS	2008	BEHAVIORAL ECOLOGY AND SOCIOBIOLOGY	Fish																																										Increasing empirical and theoretical evidence supports the idea that sympatric speciation is operating, for example, in species flocks comprising several closely related fish species within one lake. Divergent natural selection (promoting spatial and food niche partitioning) and sexual selection (assortative mating) have been identified as key selection factors in intralacustric adaptive radiatio…
Predation Risk Reduces a Female Preference for Heterospecific Males in the Green Swordtail	No	Pilakouta	MTM	2017	ETHOLOGY	Fish																																										The presence of a predator can result in the alteration, loss or reversal of a mating preference. Under predation risk, females often change their initial preference for conspicuous males, favouring less flashy males to reduce the risk of being detected by predators. Previous studies on predator-induced plasticity in mate preferences have given females a choice between more and less conspicuous c…
Predator exposure leads to a short-term reversal in female mate preferences in the green swordtail, Xiphophorus helleri	No	Pilakouta	MTM	2014	BEHAVIORAL ECOLOGY	Fish																																										When there are predators around, prey animals change their behavior in various ways. In a freshwater fish species with a strong female preference for conspicuous males, females reverse their preference and favor less conspicuous males immediately after being presented with a predator video. However, they go back to preferring larger, showy males within 24h of predator exposure. Our results sugges…
Spottiness of European graylings (Actinopterygii, Salmonidae) correlates with environmental features and could signal the status of individuals	No	Penteriani	RJS	2015	ITALIAN JOURNAL OF ZOOLOGY	Fish																																										Skin spots play an essential role as a visual stimulus in the social behaviour of fishes, particularly in gregarious species. Several studies have demonstrated that the characteristics of some flank signals are used as conspicuous visual cues for different aspects of intraspecific communication, as well as shaping the interactions among individuals, and reflecting the features of individuals. Her…
Behavioural responses to season and adult sex ratio in the fantail darter Etheostoma flabellare	No	O'Rourke	RJS	2013	ANIMAL BEHAVIOUR	Fish																																										Social behaviours such as competition for mates, which can indicate the strength and direction of sexual selection, may change either directly or indirectly in response to the operational sex ratio (OSR). Field studies indicate flexibility in social behaviours in response to a changing OSR, in particular as the OSR changes across the breeding season. Remaining unclear, however, is the degree to w…
Parental care in the Cuatro Cienegas cichlid, Herichthys minckleyi (Teleostei: Cichlidae)	No	Oldfield	MTM	2015	HYDROBIOLOGIA	Fish																																										Behavioral studies have often examined parental care by measuring phenotypic plasticity of behavior within a species. Phylogenetic studies have compared parental care among species, but only at broad categories (e.g., care vs. no care). Here we provide a detailed account that integrates phylogenetic analysis with quantitative behavioral data to better understand parental care behavior in the Cuat…
A colourful youth: ontogenetic colour change is habitat specific in the invasive Nile perch	No	Nyboer	RJS	2014	HYDROBIOLOGIA	Fish																																										External body colour is an important trait contributing to phenotypic diversity and individual fitness in fish species. In this study, we use a combination of experimental techniques and field observations to examine patterns of colour divergence in the introduced Nile perch population of Lake Nabugabo, Uganda. We aim to determine whether the proportion of black-brown body colouration of Nile per…
INTRASPECIFIC VARIATION IN SAND-DIVING AND PREDATOR AVOIDANCE-BEHAVIOR OF GREEN RAZORFISH, XYRICHTYS SPLENDENS (PISCES, LABRIDAE) - EFFECT ON COURTSHIP AND MATING SUCCESS	No	NEMTZOV	RJS	1994	ENVIRONMENTAL BIOLOGY OF FISHES	Fish																																										Green razorfish are Caribbean wrasses that live in harems on shallow sand or seagrass beds, which offer little cover for predator avoidance (PA). Field observations showed that non-conspecific fishes that intruded were either attacked, ignored, or actively avoided. Food competitors and small piscivores were attacked by male razorfish. Razorfish PA behaviors varied among three habitats with differ…
Size-mediated dominance and aggressive behavior of male Japanese fluvial sculpin Cottus pollux (Pisces: Cottidae) reduce nest-site abundance and mating success of conspecific rivals	No	Natsumeda	MTM	2012	JOURNAL OF ETHOLOGY	Fish																																										Despite growing evidence for plasticity in the mating patterns of nest-holding animals in relation to the changes in nest abundance, the effects of aggressive interaction by dominant males on nest availability for conspecific rivals remains unclear. To quantify the effects of male-male competition on nest-site choice and mating success of the male Japanese fluvial sculpin Cottus pollux, we conduc…	Analyzed factors influencing male mating success
Ecological variation along the salinity gradient in the Baltic Sea Area and its consequences for reproduction in the common goby	No	Mueck	RJS	2018	CURRENT ZOOLOGY	Fish																																										Although it has become clear that sexual selection may shape mating systems and drive speciation, the potential constraints of environmental factors on processes and outcomes of sexual selection are largely unexplored. Here, we investigate the geographic variation of such environmental factors, more precisely the quality and quantity of nest resources (bivalve shells) along a salinity gradient in…
Nuptial coloration varies with ambient light environment in a freshwater fish	No	Morrongiello	MTM	2010	JOURNAL OF EVOLUTIONARY BIOLOGY	Fish																																										Visual signals play a vital role in many animal communication systems. Signal design, however, often varies within species, raising evolutionarily important questions concerning the maintenance of phenotypic diversity. We analysed nuptial colour variation within and among nine populations of southern pygmy perch (Nannoperca australis Gunther) along an environmental light gradient. Within populati…
The pervasive effects of lighting environments on sensory drive in bluefin killifislh: an investigation into male/male competition, female choice, and predation	No	Mitchem	MTM	2018	CURRENT ZOOLOGY	Fish																																										Sensory drive predicts that the conditions under which signaling takes place have large effects on signals, sensory systems, and behavior. The coupling of an ecological genetics approach with sensory drive has been fruitful. An ecological genetics approach compares populations that experience different environments and asks whether population differences are adaptive and are the result of genetic…
The African Cichlid Fish Astatotilapia burtoni Uses Acoustic Communication for Reproduction: Sound Production, Hearing, and Behavioral Significance	No	Maruska	MTM	2012	PLOS ONE	Fish																																										Sexual reproduction in all animals depends on effective communication between signalers and receivers. Many fish species, especially the African cichlids, are well known for their bright coloration and the importance of visual signaling during courtship and mate choice, but little is known about what role acoustic communication plays during mating and how it contributes to sexual selection in thi…
Sex Steroid-Dependent Modulation of Acoustic Communication Systems in Fishes	No	Maruska	MTM	2015	SOUND COMMUNICATION IN FISHES	Fish																																										Acoustic communication is widespread among fishes, the largest extant group of vertebrates, and in many vocal teleost species it is essential for their reproductive and social behaviors. Recent evidence suggests that a fish's internal hormonal state can profoundly influence its ability to produce and perceive social acoustic signals. Here, we review the current knowledge of how sex steroids can i…
Comparative phylogenetic analysis of male alternative reproductive tactics in ray-finned fishes	No	Mank	RJS	2006	EVOLUTION	Fish																																										Using comparative phylogenetic analysis, we analyzed the evolution of male alternative reproductive tactics (MARTs) in ray-finned fishes (Actinopterygii). Numerous independent origins for each type of MART (involving sneaker males, female mimics, pirates, and satellite males) indicate that these behaviors have been highly labile across actinopterygiian evolution, consistent with a previous notion…
Evolution of the immune system influences speciation rates in teleost fishes	No	Malmstrom	RJS	2016	NATURE GENETICS	Fish																																										Teleost fishes constitute the most species-rich vertebrate clade and exhibit extensive genetic and phenotypic variation, including diverse immune defense strategies. The genomic basis of a particularly aberrant strategy is exemplified by Atlantic cod, in which a loss of major histocompatibility complex (MHC) II functionality coincides with a marked expansion of MHC I genes. Through low-coverage g…
Trade-offs of strategic sperm adjustments and their consequences under phenotype-environment mismatches in guppies	No	Magris	MTM	2020	ANIMAL BEHAVIOUR	Fish																																										In polyandrous species males invest significant resources in producing large and high-quality ejaculates. As ejaculates are costly, males are expected to modulate their investment in response to social cues associated with the expected level of sperm competition or mating opportunity, to anticipate future mating conditions. Another consequence of ejaculate costs is that the increase in ejaculate …
Strategic ejaculate adjustments and mismatches: are males paying sperm senescence costs?	No	Magris	MTM	2020	ETHOLOGY ECOLOGY & EVOLUTION	Fish																																										In many species, males show anticipatory plasticity for sperm production, which they adjust to match perceived mating opportunities. While the strategic adjustment of sperm production is likely to be beneficial, it may be also associated with costs, including those arising from the expression of a phenotype that is poorly matched to the conditions that males will subsequently experience. Mismatch…
Divergent selection and phenotypic plasticity during incipient speciation in Lake Victoria cichlid fish	No	Magalhaes	RJS	2009	JOURNAL OF EVOLUTIONARY BIOLOGY	Fish																																										Divergent selection acting on several different traits that cause multidimensional shifts are supposed to promote speciation, but the outcome of this process is highly dependent on the balance between the strength of selection vs. gene flow. Here, we studied a pair of sister species of Lake Victoria cichlids at a location where they hybridize and tested the hypothesis that divergent selection act…
Evolutionary divergence in replicate pairs of ecotypes of Lake Victoria cichlid fish	No	Magalhaes	RJS	2012	EVOLUTIONARY ECOLOGY RESEARCH	Fish																																										Questions: (1) Do replicate pairs of ecotypes of cichlid fish represent different stages of ecological speciation? (2) Are phenotypic and genetic divergence correlated with each other and with the steepness of the habitat gradients?Study system: Three replicate pairs of putative ecotypes of cichlid fish in the genus Neochromis from three islands in Lake Victoria. The three pairs present similar t…
Male phenotypic diversity experienced during ontogeny mediates female mate choice in guppies	No	Macario	MTM	2019	BEHAVIORAL ECOLOGY	Fish																																										Early social experience can be important in shaping female mate choice. Previous work has shown that females adjust their decisions based on the distribution of male sexual trait values encountered during development. However, other phenotypic features could be important in the formation of mate preferences if, for example, they provide additional information about the males available. Here, we e…
Colour variation in cichlid fish: Developmental mechanisms, selective pressures and evolutionary consequences	No	Maan	RJS	2013	SEMINARS IN CELL & DEVELOPMENTAL BIOLOGY	Fish																																										Cichlid fishes constitute one of the most species-rich families of vertebrates. In addition to complex social behaviour and morphological versatility, they are characterised by extensive diversity in colouration, both within and between species. Here, we review the cellular and molecular mechanisms underlying colour variation in this group and the selective pressures responsible for the observed …
The mate choice brain: comparing gene profiles between female choice and male coercive poeciliids	No	Lynch	RJS	2012	GENES BRAIN AND BEHAVIOR	Fish																																										Genes that mediate mate preferences potentially play a key role in promoting and maintaining biological diversity. In this study, we compare mate preference behavior in two related poeciliid fishes with contrasting behavioral phenotypes and relate these behavioral differences to gene profiles in the brain. Results reveal that one poeciliid fish, the Northern swordtail, exhibits robust mate prefer…
Linking stream ecology with morphological variability in a native freshwater fish from semi-arid Australia	No	Lostrom	MTM	2015	ECOLOGY AND EVOLUTION	Fish																																										Environmental variation is a potent force affecting phenotypic expression. While freshwater fishes have provided a compelling example of the link between the environment and phenotypic diversity, few studies have been conducted with arid-zone fishes, particularly those that occur in geographically isolated regions where species typically inhabit intermittent and ephemeral creeks. We investigated …
Fluctuating mate preferences in a marine fish	No	Lehtonen	RJS	2010	BIOLOGY LETTERS	Fish																																										According to theory, directional female choice for male sexual ornaments is expected to erode underlying genetic variation. Considerable attention, in this regard, has been given to understanding the ubiquity of heritable genetic variation in both female choice and male sexual traits. One intriguing possibility emerging from this work is that persistent genetic variation could be maintained, over…
Both male and female identity influence variation in male signalling effort	No	Lehtonen	MTM	2011	BMC EVOLUTIONARY BIOLOGY	Fish																																										Background: Male sexual displays play an important role in sexual selection by affecting reproductive success. However, for such displays to be useful for female mate choice, courtship should vary more among than within individual males. In this regard, a potentially important source of within male variation is adjustment of male courtship effort in response to female traits. Accordingly, we set …	Plasticity was in response to female ID
Females decide whether size matters: plastic mate preferences tuned to the intensity of male-male competition	No	Lehtonen	MTM	2009	BEHAVIORAL ECOLOGY	Fish																																										Recent studies have indicated that mating success of large males may improve under increasing levels of mating competition. This outcome is explained 1) if male mating competition is overriding female preferences for male traits that are unrelated to, or negatively correlated with, male size and dominance and, in so doing, dictates the distribution of matings or 2) if females alter their preferen…	studied mate preferences and competition outcomes
Predator-induced maternal and paternal effects independently alter sexual selection	No	Lehto	MTM	2020	EVOLUTION	Fish																																										Parental experience alters survival-related phenotypes of offspring in both adaptive and nonadaptive ways, yielding rapid inter- and transgenerational fitness effects. Yet, fitness comprises survival and reproduction, and parental effects on mating decisions could alter the strength and direction of sexual selection, affecting long-term evolutionary trajectories. We used a full factorial design i…
Female pipefish can detect the immune status of their mates	No	Landis	MTM	2015	BEHAVIORAL ECOLOGY AND SOCIOBIOLOGY	Fish																																										Given the ubiquity of the parasites and their important fitness consequences on mate and offspring condition, selection for the ability to distinguish healthy from parasitized potential mates is a key process to enhance Darwinian fitness. In this study, we experimentally evaluated how the immunological experience of two potential partners influences mate choice, using the sex-role-reversed pipefi…
Negative correlation between male ornament size and female preference intensity in a wild guppy population	No	Kudo	RJS	2013	BEHAVIORAL ECOLOGY AND SOCIOBIOLOGY	Fish																																										Although traditional sexual selection theories for the evolution of ornamental male traits often assume consistency in female preferences for the traits over time, recent theories predict plasticity in female mate preferences and the contribution of plastic female preferences to the maintenance of polymorphism in male sexual ornaments. However, the plasticity of female preferences and its influen…	no environmental trait
Short-term change in male sexually selected traits and female mate preference in the guppy Poecilia reticulata	No	Kudo	RJS	2012	ICHTHYOLOGICAL RESEARCH	Fish																																										Some recent theoretical studies predict the plasticity of female preferences for male sexual ornaments. However, only little empirical information is available regarding changes in female preferences within a short period in the wild. In this study, we examined the short-term change in the exaggeration of sexually selected traits in males and intensity of female preferences in the guppy Poecilia …
Predator experience overrides learned aversion to heterospecifics in stickleback species pairs	No	Kozak	MTM	2015	PROCEEDINGS OF THE ROYAL SOCIETY B-BIOLOGICAL SCIENCES	Fish																																										Predation risk can alter female mating decisions because the costs of mate searching and selecting attractive mates increase when predators are present. In response to predators, females have been found to plastically adjust mate preference within species, but little is known about how predators alter sexual isolation and hybridization among species. We tested the effects of predator exposure on …
Sex-specific plasticity in brain morphology depends on social environment of the guppy, Poecilia reticulata	No	Kotrschal	RJS	2012	BEHAVIORAL ECOLOGY AND SOCIOBIOLOGY	Fish																																										The vertebrate brain is a remarkably plastic organ, which responds quickly to environmental changes. However, to date, studies investigating plasticity in brain morphology have focused mostly on the physical properties of the surrounding environment, and little is known about brain plasticity in response to the social environment. Moreover, sex differences in brain plasticity remain virtually une…
Genotype-by-Environment Interactions and Sexual Selection in Guppies	No	Kolluru	MTM	2014	GENOTYPE-BY-ENVIRONMENT INTERACTIONS AND SEXUAL SELECTION	Fish
Plasticity in the mating system of the longnose filefish, Oxymonacanthus longirostris, in relation to mate availability	No	Kokita	RJS	1998	JOURNAL OF ETHOLOGY	Fish																																										The mating system of the longnose filefish, Oxymonacanthus longirostris, was examined on coral reefs of Okinawa, Japan. This species has been shown previously to be monogamous. Fish were usually found swimming together in heterosexual pairs with the male and female sharing the same feeding territory. However, both monogamous and polygynous (bigamous) males were found in the present study. Polygyn…
Body shape variation in cichlid fishes of the Amphilophus citrinellus species complex	No	Klingenberg	RJS	2003	BIOLOGICAL JOURNAL OF THE LINNEAN SOCIETY	Fish																																										Cichlid fishes are known for their adaptive radiations with prolific speciation, but also for their substantial intraspecific polymorphism and phenotypic plasticity. The Amphilophus citrinellus species complex from lakes of Nicaragua has been studied extensively as an example of trophic and colour polymorphism and possible sympatric speciation. We use the methods of geometric morphometrics to inv…
Axes of differentiation in the bower-building cichlids of Lake Malawi	No	Kidd	RJS	2006	MOLECULAR ECOLOGY	Fish																																										The 500-1000 cichlid species endemic to Lake Malawi constitute one of the most rapid and extensive radiations of vertebrates known. There is a growing debate over the role natural and sexual selection have played in creating this remarkable assemblage of species. Phylogenetic analysis of the Lake Malawi species flock has been confounded by the lack of appropriate morphological characters and an e…
Changes in the visual environment affect colour signal brightness and shoaling behaviour in a freshwater fish	No	Kelley	RJS	2012	ANIMAL BEHAVIOUR	Fish																																										Aquatic organisms are exposed to highly variable light environments, which can affect the efficacy of colour patterns that are used for communication or camouflage. Specifically, dissolved organic matter that is common in turbid freshwater habitats tends to absorb short wavelength light causing a shift towards environments that are rich in long wavelengths (orange/red). We investigated how change…
Seasonal dynamics of dental sexual dimorphism in the Atlantic stingray Dasyatis sabina	No	Kajiura	RJS	1996	JOURNAL OF EXPERIMENTAL BIOLOGY	Fish																																										Cartilaginous fishes continuously replace their teeth throughout their life (polyphyodonty) and often show a sexually dimorphic dentition that was previously thought to be an invariant sex character. Radial vector analysis of tooth shape in the polyphyodontic stingray Dasyatis sabina across a consecutive 24 month period shows a stable molariform morphology for females but a periodic shift in male…
Changes in Mate Preferences by Female Guppies: Effects of Male Phenotypes and Female Age	No	Ida	MTM	2017	ZOOLOGICAL SCIENCE	Fish																																										In recent decades, variation in female preferences within a species has attracted considerable attention. However, how female individuals in most species change their mate preferences remain unclear. In this study, we examined the change in mate preferences in female individuals of the guppy, Poecilia reticulata. This was done by exposing naive, virgin females to two male groups differing in the …
Habituation and individual variation in the endocrine stress response in the Trinidadian guppy (Poecilia reticulata)	No	Houslay	MTM	2019	GENERAL AND COMPARATIVE ENDOCRINOLOGY	Fish																																										The vertebrate stress response enables individuals to react to and cope with environmental challenges. A crucial aspect of the stress response is the elevation of circulating glucocorticoids. However, continued activation of the stress response under repeated exposure to stressors can be damaging to fitness. Under certain circumstances it may therefore be adaptive to habituate to repeated exposur…
Monographs in Behavior and Ecology; Sex, color, and mate choice in guppies	No	Houde	RJS	1997	Monographs in Behavior and Ecology; Sex, color, and mate choice in guppies	Fish																																										This monograph comprising six chapters provides up-to-date information on sexual selection and mate choice in the guppy, Poecilia reticulata. The beginning chapters cover the following aspects of these Trinidadian fishes: evolution, genetics, ecology, male courtship behavior, mechanisms of sexual selection and reproduction, and ontogeny. Chapters five and six focus on mate choice by females leadi…
Evolution of mating systems in coral reef gobies and constraints on mating system plasticity	No	Hernaman	RJS	2007	CORAL REEFS	Fish																																										Social and mating systems can be influenced by the distribution, abundance, and economic defendability of breeding partners and essential resources. Polygyny is predicted where males can economically defend multiple females or essential resources used by females. In contrast, monogamy is predicted where neither sex can monopolise multiple partners, either directly or through resource control, but…
Evidence for sex-specific selection in brain: a case study of the nine-spined stickleback	No	Herczeg	MTM	2014	JOURNAL OF EVOLUTIONARY BIOLOGY	Fish																																										Theory predicts that the sex making greater investments into reproductive behaviours demands higher cognitive ability, and as a consequence, larger brains or brain parts. Further, the resulting sexual dimorphism can differ between populations adapted to different environments, or among individuals developing under different environmental conditions. In the nine-spine stickleback (Pungitius pungit…
Male mate choice and insemination success under simultaneous versus sequential choice conditions	No	Head	MTM	2015	ANIMAL BEHAVIOUR	Fish																																										Theory predicts that males should be choosier when encountering potential mates simultaneously rather than sequentially because there is no opportunity cost. Consequently, when mate encounter rates vary across space and time males might benefit from plasticity in mate preferences to match prevailing social conditions, preferring high-quality mates when females are encountered frequently and showi…
Female preference and male nuptial colouration in the freshwater fish Gobiomorphus breviceps: geographic variation among populations	No	Hamilton	RJS	1999	CANADIAN JOURNAL OF ZOOLOGY-REVUE CANADIENNE DE ZOOLOGIE	Fish																																										Geographic Variation in the strength or direction of sexual selection acting on different populations has been documented before but has not been the subject of intense study. We examine covariation among sexually selected traits and environmental factors for five stream populations of a small New Zealand freshwater fish, the upland bully, Gobiomorphus breviceps (Eleotridae). Levels of infection …
Nest tending increases reproductive success, sometimes: environmental effects on paternal care and mate choice in flagfish	No	Hale	RJS	2007	ANIMAL BEHAVIOUR	Fish																																										Parents should adjust parental care if the costs and benefits of that care vary. Traditionally, the benefit of care has been assumed to be increased offspring fitness, yet increasing evidence indicates that care can also increase mating success. We examined male behaviour and reproductive success across environments in flagfish, Jordanella floridae, a pupfish found across a range of salinities in…
Mate Preference for Novel Phenotypes: A Fresh Face Matters	No	Graber	MTM	2015	ETHOLOGY	Fish																																										Conspicuous polymorphism in sexually selected traits is usually attributed to processes such as frequency-dependent selection that can maintain genetic variation. Recent evidence indicates that dramatic variation of male coloration in guppies (Poecilia reticulata) is promoted by a form of frequency-dependent selection in which males bearing rare or novel color patterns achieve higher mating succe…
Using native and invasive livebearing fishes (Poeciliidae, Teleostei) for the integrated biological assessment of pollution in urban streams	No	Gomes-Silva	RJS	2020	SCIENCE OF THE TOTAL ENVIRONMENT	Fish																																										Invasive species are increasingly replacing native species, especially in anthropogenically transformed or polluted habitats. This opens the possibility to use invasive species as indicator taxa for the biological assessment of pollution. Integrated biological assessment, however, additionally relies on the application of multiple approaches to quantify physiological or cytogenetic responses to p…
Anthropogenic ecosystem fragmentation drives shared and unique patterns of sexual signal divergence among three species of Bahamian mosquitofish	No	Giery	RJS	2015	EVOLUTIONARY APPLICATIONS	Fish																																										When confronted with similar environmental challenges, different organisms can exhibit dissimilar phenotypic responses. Therefore, understanding patterns of phenotypic divergence for closely related species requires considering distinct evolutionary histories. Here, we investigated how a common form of human-induced environmental alteration, habitat fragmentation, may drive phenotypic divergence …
Female presence influences sperm velocity in the guppy	No	Gasparini	RJS	2009	BIOLOGY LETTERS	Fish																																										As sperm production is costly, males are expected to strategically allocate resources to sperm production according to mating opportunities. While sperm number adjustments have been reported in several taxa, only a few studies investigated whether sperm quality shows adaptive plasticity as well. We tested this prediction in the guppy, Poecilia reticulata. A total of 46 males were initially stripp…
Spot the Difference: Mimicry in a Coral Reef Fish	No	Gagliano	RJS	2013	PLOS ONE	Fish																																										Eyespots on the body of many animals have long been assumed to confer protection against predators, but empirical evidence has recently demonstrated that this may not always be the case and suggested that such markings may also serve other purposes. Clearly, this raises the unresolved question of what functions do these markings have and do they contribute to an individual's evolutionary fitness …
Size-dependent male mating tactics and their morphological correlates in Poecilia gillii	No	Furness	MTM	2020	BIOLOGICAL JOURNAL OF THE LINNEAN SOCIETY	Fish																																										Male alternative reproductive strategies are found in some species of most major animal taxa but are especially widespread in fishes. Mature males of the shortfin molly, Poecilia gillii, display extensive variation in size and morphology. We devised a field test of a priori hypotheses regarding the interrelationships between male size, coloration, morphology and mating tactics. Males did not occu…
Teasing Apart the Many Effects of Lighting Environment on Opsin Expression and Foraging Preference in Bluefin Killifish	No	Fuller	MTM	2010	AMERICAN NATURALIST	Fish																																										Coloration and color vision covary with lighting in many taxa. Determining the mechanisms underlying these patterns is difficult because lighting environments can have multiple effects on signaling that occur at multiple timescales. Lighting environments can (1) immediately affect signal propagation and transmission, which determine the radiance spectrum reaching the receiver; (2) induce variatio…
Good parenting may not increase reproductive success under environmental extremes	No	Fox	MTM	2018	JOURNAL OF EVOLUTIONARY BIOLOGY	Fish																																										For species exhibiting parental care, the way in which parents adjust care behaviour to compensate for environmental change potentially influences offspring survival and, ultimately, population viability. Using the three-spined stickleback (Gasterosteus aculeatus) - a species in which males provide parental care by building and tending a nest and fanning the eggs - we examined how low dissolved o…
Population genomics reveals multiple drivers of population differentiation in a sex-role-reversed pipefish	No	Flanagan	MTM	2016	MOLECULAR ECOLOGY	Fish																																										A major goal of molecular ecology is to identify the causes of genetic and phenotypic differentiation among populations. Population genomics is suitably poised to tackle these key questions by diagnosing the evolutionary mechanisms driving divergence in nature. Here, we set out to investigate the evolutionary processes underlying population differentiation in the Gulf pipefish, Syngnathus scovell…
Male mating behaviour and sperm production characteristics under varying sperm competition risk in guppies	No	Evans	RJS	1999	ANIMAL BEHAVIOUR	Fish																																										Since natural populations of guppies, Poecilia reticulata, often differ from one another in social structure, the intensity of sperm: competition is likely to vary between localities. Guppies are promiscuous, with female choice for colourful males playing a central role in the mating system. In addition, male guppies use forced copulations to circumvent female choice. Both methods of copulation a…
Brain size variation in extremophile fish: local adaptation versus phenotypic plasticity	No	Eifert	RJS	2015	JOURNAL OF ZOOLOGY	Fish																																										The brain is a plastic organ, and so intraspecific studies that compare results obtained from wild individuals with those from common-garden experiments are crucial for studies aiming to understand brain evolution. We compared volumes of brain regions between reproductively isolated populations of a neotropical fish, Poecilia mexicana, that has locally adapted to perpetual darkness (Cueva Luna Az…
Morphological correlates of river velocity and reproductive development in an ornamented stream fish	No	Dugas	RJS	2016	EVOLUTIONARY ECOLOGY	Fish																																										Adaptive phenotypic divergence can arise when environments vary in ways favoring alternative phenotypic optima. In aquatic habitats, the costs of locomotion are expected to increase with water velocity, generally favoring a more streamlined body and the reduction of traits that produce drag. However, because streamlining in fish may come at the cost of maneuverability, the net benefits of drag re…
An initial description of alternative male reproductive phenotypes in the bluebanded goby, Lythrypnus dalli (Teleostei, Gobiidae)	No	Drilling	RJS	2005	ENVIRONMENTAL BIOLOGY OF FISHES	Fish																																										Contrary to the generally accepted life history theory regarding sequential hermaphroditism ('size-advantage model'), we have recently identified "Cymini males" in Lythrypnus dalli, the bluebanded goby. These are small (female-sized) fish that appear male based on their external genitalia. We investigated the reproductive anatomy and demography of these mini males. Based on their small size and t…
Assessing Ecological and Evolutionary Consequences of Growth-Accelerated Genetically Engineered Fishes	No	Devlin	MTM	2015	BIOSCIENCE	Fish																																										Genetically engineered fish containing growth hormone (GH) transgenes have been synthesized for more than 25 years, now with modifications made in multiple aquacultured species. Despite significant improvements in production characteristics being realized, these fish have not yet entered commercial production. The very strong enhancement of growth rates that can arise from GH transgenesis in fish…
Divergent neurogenomic responses shape social learning of both personality and mate preference	No	Delclos	MTM	2020	JOURNAL OF EXPERIMENTAL BIOLOGY	Fish																																										Behavior plays a fundamental role in shaping the origin and fate of species. Mating decisions can act to promote or restrict gene flow, as can personality traits that influence dispersal and niche use. Mate choice and personality are often both learned and therefore influenced by an individual's social environment throughout development. Likewise, the molecular pathways that shape these behaviors…
Female mate preference explains countergradient variation in the sexual coloration of guppies (Poecilia reticulata)	No	Deere	RJS	2012	PROCEEDINGS OF THE ROYAL SOCIETY B-BIOLOGICAL SCIENCES	Fish																																										We tested the hypothesis that mate choice is responsible for countergradient variation in the sexual coloration of Trinidadian guppies (Poecilia reticulata). The nature of the countergradient pattern is that geographical variation in the carotenoid content of the orange spots of males is counterbalanced by genetic variation in drosopterin production, resulting in a relatively uniform pigment rati…
Sexual selection and breeding patterns: Insights from salmonids (salmonidae)	No	de Gaudemar	RJS	1998	ACTA BIOTHEORETICA	Fish																																										Although "intrasexual selection" has been accepted as the mechanism by which males evolve elaborate secondary sexual traits which are used in aggressive contests, the importance of "intersexual selection" as a mechanism by which males have acquired exaggerated traits to display to Females during courtship was less readily accepted. In spite of this scepticism, several genetic models have supporte…
Variable light environments induce plastic spectral tuning by regional opsin coexpression in the African cichlid fish, Metriaclima zebra	No	Dalton	MTM	2015	MOLECULAR ECOLOGY	Fish																																										Critical behaviours such as predation and mate choice often depend on vision. Visual systems are sensitive to the spectrum of light in their environment, which can vary extensively both within and among habitats. Evolutionary changes in spectral sensitivity contribute to divergence and speciation. Spectral sensitivity of the retina is primarily determined by visual pigments, which are opsin prote…
Rapid sex-specific evolution of age at maturity is shaped by genetic architecture in Atlantic salmon	No	Czorlich	MTM	2018	NATURE ECOLOGY & EVOLUTION	Fish																																										Understanding the mechanisms by which populations adapt to their environments is a fundamental aim in biology. However, it remains challenging to identify the genetic basis of traits, provide evidence of genetic changes and quantify phenotypic responses. Age at maturity in Atlantic salmon represents an ideal trait to study contemporary adaptive evolution as it has been associated with a single lo…
Mate preference in female electric fish, Brachyhypopomus pinnicaudatus	No	Curtis	RJS	2003	ANIMAL BEHAVIOUR	Fish																																										Weakly electric fish communicate with brief electrostatic field pulses called electric organ discharges (EODs). EOD waveforms are sexually dimorphic in most genera, a condition thought to result from mate choice acting to shape the electric signal's constituent action potentials. We have no direct behavioural evidence that sexual selection by either mate choice or intrasexual competition is respo…
The mate choice mind: studying mate preference, aversion and social cognition in the female poeciliid brain	No	Cummings	MTM	2015	ANIMAL BEHAVIOUR	Fish																																										Male phenotypes vary across mating systems, but what about the female mind? In poeciliid fishes, we observe that female response towards males varies, both at inter-and intraspecific levels. By using the natural variation in poeciliid male reproductive phenotypes, we can probe female responses in different social contexts to isolate the neuromolecular components associated with mate choice. Femal…
Water turbidity affects melanin-based coloration in the gudgeon: a reciprocal transplant experiment	No	Cote	RJS	2019	BIOLOGICAL JOURNAL OF THE LINNEAN SOCIETY	Fish																																										Human activities cause rapid eutrophication and increased water turbidity in aquatic ecosystems, but their effects on fish communication and colour signals remain of debate. In particular, melanin-based coloration in fish has been understudied, because it was believed to be less costly to display than carotenoid-based colours. Here, we measured the phenotypic divergence of melanin-based coloratio…
Habitat-Morphotype Associations of Pecos Pupfish (Cyprinodon pecosensis) in Isolated Habitat Complexes	No	Collyer	MTM	2015	COPEIA	Fish																																										Alterations to the Pecos River in New Mexico and Texas, USA, including damming and river channelization, plus water extraction and diversion from, and pollution of associated habitats during the 19th and 20th centuries have greatly impacted many fish species. The Pecos pupfish (Cyprinodon pecosensis) is one species that was heavily impacted, especially because introduction of a congener, the shee…
Novel ablation technique shows no sperm priming response by male eastern mosquitofish to cues of female availability	No	Chung	MTM	2019	BEHAVIORAL ECOLOGY AND SOCIOBIOLOGY	Fish																																										Changes in mate availability and sperm competition should generate selection to adjust investments into different pre- and post-copulatory traits so that the product of mating and fertilization success maximize net male reproductive success. Given costly sperm production and the risk of sperm depletion, males should invest strategically in ejaculates. Here, we use the eastern mosquito fish (Gambu…
Differentiation of visual spectra and nuptial colorations of two Paratanakia himantegus subspecies (Cyprinoidea: Acheilognathidae) in response to the distinct photic conditions of their habitats	No	Chang	RJS	2015	ZOOLOGICAL STUDIES	Fish																																										Background: Vision, an important sensory modality of many animals, exhibits plasticity in that it adapts to environmental conditions to maintain its sensory efficiency. Nuptial coloration is used to attract mates and hence should be tightly coupled to vision. In Taiwan, two closely related bitterlings (Paratanakia himantegus himantegus and Paratanakia himantegus chii) with different male nuptial …
Indirect effects of human-induced environmental change on offspring production mediated by behavioural responses	No	Candolin	MTM	2014	OECOLOGIA	Fish																																										Human-induced rapid environmental changes often cause behavioural alterations in animals. The consequences that these alterations in turn have for the viability of populations are, however, poorly known. We used a population of threespine sticklebacks Gasterosteus aculeatus in the Baltic Sea to investigate the consequences of behavioural responses to human-induced eutrophication for offspring pro…	No signal traits analyzed (just agression and reproductive output)
Local adaptations in populations of rock-dwelling haplochromines (Pisces : Cichlidae) from southern Lake Victoria	No	Bouton	RJS	1999	PROCEEDINGS OF THE ROYAL SOCIETY B-BIOLOGICAL SCIENCES	Fish																																										The radiation of cichlid fishes in the African great lakes is often described as adaptive, because, at a superficial level, cichlid fishes seem adapted to the ecological niches they occupy However, adaptiveness has rarely been studied. We investigated to what extent island populations of three species of the rock-dwelling genus Neochromis, endemic to Lake Victoria, are adapted anatomically to exp…
Early neurogenomic response associated with variation in guppy female mate preference	No	Bloch	MTM	2018	NATURE ECOLOGY & EVOLUTION	Fish																																										Understanding the evolution of mate choice requires dissecting the mechanisms of female preference, particularly how these differ among social contexts and preference phenotypes. Here, we studied the female neurogenomic response after only 10 min of mate exposure in both a sensory component (optic tectum) and a decision-making component (telencephalon) of the brain. By comparing the transcription…
Effects of polyandry on male phenotypic diversity	No	Barbosa	RJS	2010	JOURNAL OF EVOLUTIONARY BIOLOGY	Fish																																										Polyandry has the potential to affect the distribution of phenotypes and to shape the direction of sexual selection. Here, we explore this potential using Trinidadian guppies as a model system and ask whether polyandry leads to directional and/or diversifying selection of male phenotypic traits. In this study, we compare the phenotypic diversity of offspring from multiply and singly sired broods.…
Sensory exploitation and plasticity in female mate choice in the swordtail characin	No	Amcoff	MTM	2013	ANIMAL BEHAVIOUR	Fish																																										Despite extensive research in the field of sexual selection, the evolutionary origin and maintenance of preferences for sexual ornaments are still debated. Recent studies have pointed out that plasticity in mate choice might be more common than previously thought, but little is still known about the factors that affect such plasticity. The swordtail characin, Corynopoma riisei, is a tropical fish…	Focus is on female choice
A test of sensory exploitation in the swordtail characin (Corynopoma riisei) based on colour matching between female prey and a male ornament	No	Amcoff	MTM	2014	ENVIRONMENTAL BIOLOGY OF FISHES	Fish																																										The sensory exploitation hypothesis states that pre-existing biases in female sensory systems may generate strong selection on male signals to match such biases. As environmental conditions differ between populations, sexual preferences resulting from natural selection are expected to vary as well. The swordtail characin (Corynopoma riisei) is a species in which males carry a flag-like ornament g…
Negatively condition dependent predation cost of a positively condition dependent sexual signalling	No	Lindstrom	MTM	2006	Journal of Evolutionary Biology	Insect	Wolf spider	Hygrolycosa rubrofasciata
The developmental instability - Sexual selection hypothesis: A general evaluation and case study	No	Polak	MTM	2008	Evolutionary Biology	Insect		many, case study in drosophila																																								Studied heritability of FA, finds it is limited and thus probably not a good condition-dependent signal
The role of behaviour in the establishment of novel traits	No	Zuk	RJS	2014	ANIMAL BEHAVIOUR	Insect																																										It may seem as if behaviour is so plastic that it would not foster the establishment of a genetically determined trait, but under some circumstances, it can greatly influence whether a novel trait, such as a new morphology, spreads in a population. If the behaviours associated with the trait's function already exist, a new variant finds a ready foothold, and selection can act accordingly. Behavio…
Do alternative reproductive strategies in the Wellington tree weta represent different behavioural types?	No	Wilson	MTM	2019	ETHOLOGY	Insect																																										In many animal species, variation in reproductive success among individuals has led to the evolution of alternative mating strategies, which in the case of insects can often be correlated with developmental trajectories. In the Wellington tree weta, Hemideina crassidens, males can mature at the 8th, 9th or 10th instar, while females mature at the 10th instar only. A number of morphological attrib…
Geographic Variation in the Status Signals of Polistes dominulus Paper Wasps	No	Tibbetts	MTM	2011	PLOS ONE	Insect																																										Understanding intraspecific geographic variation in animal signals poses a challenging evolutionary problem. Studies addressing geographic variation typically focus on signals used in mate-choice, however, geographic variation in intrasexual signals involved in competition is also known to occur. In Polistes dominulus paper wasps, females have black facial spots that signal dominance: individuals…
Short-term phenotypic plasticity in long-chain cuticular hydrocarbons	No	Thomas	MTM	2011	PROCEEDINGS OF THE ROYAL SOCIETY B-BIOLOGICAL SCIENCES	Insect																																										Cuticular hydrocarbons provide arthropods with the chemical equivalent of the visually extravagant plumage of birds. Their long chain length, together with the number and variety of positions in which methyl branches and double bonds occur, provide cuticular hydrocarbons with an extraordinary level of information content. Here, we demonstrate phenotypic plasticity in an individual's cuticular hyd…
Plasticity in reproductive effort of male dung flies (Scatophaga stercoraria) as a response to larval density	No	Stockley	RJS	2001	FUNCTIONAL ECOLOGY	Insect																																										1. Explaining variation in reproductive effort is fundamental to understanding diversity in male mating and life-history strategies, although relatively little is known about environmental influences on such variation and associated trade-offs,2, Plasticity in reproductive effort was examined in male Yellow Dung Flies (Scatophaga stercoraria) reared under two larval density treatments. Relative t…
Courtship behavior and coloration influence conspicuousness of wolf spiders (Schizocosa ocreata (Hentz)) to avian predators	No	Rubi	MTM	2019	BEHAVIOURAL PROCESSES	Insect																																										Signalers must balance the benefits of detection by intended receivers with the costs of detection by eaves-droppers. This trade-off is exemplified by sexual signaling systems, in which signalers experience sexual selection for conspicuousness to mates as well as natural selection for crypsis to predators. In this study, we examined how courtship behavior and body coloration influenced the conspi…
Behavioural context regulates dual function of ultrasonic hearing in lesser waxmoths: bat avoidance and pair formation	No	Rodriguez	RJS	2004	PHYSIOLOGICAL ENTOMOLOGY	Insect																																										Ultrasonic hearing in moths evolved to detect bat echolocation cries and has been co-opted into the mating system of some species. Some moths evade or approach ultrasonic stimuli that overlap in their spectral and temporal features. The present study addressed the evaluation of ultrasonic stimuli by lesser waxmoths, a species in which ultrasonic hearing functions in bat evasion and pair formation…
Flexible alternative mating tactics by New Zealand giraffe weevils	No	Painting	RJS	2014	BEHAVIORAL ECOLOGY	Insect																																										Alternative reproductive tactics (ARTs) occur in many species where there is intense competition for mates and substantial variation in reproductive success between males of different size, age, or condition. Males of the giraffe weevil Lasiorhynchus barbicornis display an elongated rostrum used as a weapon during contests with other males. In addition, both sexes are extremely variable in body s…
The Consequences of Predation Risk on the Male Territorial Behavior in a Solitary Bee	No	Oliveira	MTM	2016	ETHOLOGY	Insect																																										Territorial males may adopt a mating tactic that yields greater reproductive success but that at the same time increases the risk of predation. Plasticity in reproductive behavior can reflect a balance between sexual selection and natural selection. In this study, we sought to verify the effect of predation risk on territorial behavior of males of the solitary bee Ptilothrix fructifera (Apidae). …
Plasticity in aggression and the correlated changes in the cost of reproduction in male Drosophila melanogaster	No	Nandy	MTM	2016	ANIMAL BEHAVIOUR	Insect																																										In many animals, the nontrivial cost of ejaculate production has led males to evolve prudent reproductive strategies in the form of precopulatory mating bias and/or cryptic ejaculate allocation. Behaviours determining male reproductive success, such as courtship and aggression, also impose substantial costs potentially selecting for plasticity in these traits. Here, using laboratory-adapted popul…
Phenotypic plasticity but no adaptive divergence in cuticular hydrocarbons and desiccation resistance among translocated populations of dung beetles	No	Leeson	RJS	2020	EVOLUTIONARY ECOLOGY	Insect																																										Translocated populations must adapt to their new environment to survive. A key aspect of survival for insects is the maintenance of water balance. It is thought that insects can adapt to dry environments by adjusting their cuticular hydrocarbon (CHC) profile to reduce water loss, though there is limited empirical support for this, and studies generally focus on other roles of CHCs, such as chemic…
Staying tuned: grasshoppers from noisy roadside habitats produce courtship signals with elevated frequency components	No	Lampe	MTM	2012	FUNCTIONAL ECOLOGY	Insect																																										1. Anthropogenic noise is known to affect acoustic signal production in birds, frogs and mammals. These animals use different mechanisms to adjust their signals to elevated background noise levels (increase in signal amplitude, shift to higher frequencies, etc.). Previous studies have concentrated on behaviourally plastic changes in signal production as a result of elevated background noise level…
Cross-modal integration of multimodal courtship signals in a wolf spider	No	Kozak	RJS	2016	ANIMAL COGNITION	Insect																																										Cross-modal integration, i.e., cognitive binding of information transmitted in more than one signal mode, is important in animal communication, especially in complex, noisy environments in which signals of many individuals may overlap. Males of the brush-legged wolf spider Schizocosa ocreata (Hentz) use multimodal communication (visual and vibratory signals) in courtship. Because females may be c…
Predation and the relative importance of larval colour polymorphisms and colour polyphenism in a damselfly	No	Johansson	RJS	2013	EVOLUTIONARY ECOLOGY	Insect																																										Intraspecific body colour variation is common in many animal species. Predation could be a key selective agent giving rise to variation in body colour, and such variation could be due to genetics (polymorphisms) or phenotypic plasticity (polyphenisms). In this study we examined the degree of colour polymorphism and polyphenism in background colour matching in larvae of the damselfly Coenagrion ar…
Temperature coupling of mate attraction signals and female mate preferences in four populations of Enchenopa treehopper (Hemiptera: Membracidae)	No	Jocson	MTM	2019	JOURNAL OF EVOLUTIONARY BIOLOGY	Insect																																										Variation in temperature can affect the expression of a variety of important fitness-related behaviours, including those involved with mate attraction and selection, with consequences for the coordination of mating across variable environments. We examined how temperature influences the expression of male mating signals and female mate preferences-as well as the relationship between how male sign…
Not all sex ratios are equal: the Fisher condition, parental care and sexual selection	No	Jennions	MTM	2017	PHILOSOPHICAL TRANSACTIONS OF THE ROYAL SOCIETY B-BIOLOGICAL SCIENCES	Insect																																										The term `sex roles' encapsulates male-female differences in mate searching, competitive traits that increase mating/fertilization opportunities, choosiness about mates and parental care. Theoretical models suggest that biased sex ratios drive the evolution of sex roles. To model sex role evolution, it is essential to note that in most sexually reproducing species (haplodiploid insects are an exc…
Environmental interference: impact of acoustic noise on seismic communication and mating success	No	Gordon	MTM	2012	BEHAVIORAL ECOLOGY	Insect																																										Sound is abundant in the environment, often creating "noise" that interferes with animal communication. Animals cope with acoustic interference in a variety of ways, including raising their signal volume (the Lombard effect), changing the pattern, frequency or duration of signals, or changing the time of day when signaling. Although many arthropods use substrate-borne vibration (seismic) signals,…
Road noise and signal divergence via developmental plasticity in an arthropod	No	Francis	MTM	2014	FUNCTIONAL ECOLOGY	Insect
Social ontogeny in the communication system of an insect	No	Desjonqueres	MTM	2019	ANIMAL BEHAVIOUR	Insect																																										In humans and some other mammals and birds, the development of communication systems requires social feedback. How do such systems evolve from ancestral states featuring innate developmental mechanisms? We report evidence of a novel form of social ontogeny in the communication system of Enchenopa treehoppers that suggests an answer to this question. These insects use plant-borne vibrational signa…
Proximate causes of Rensch's rule: Does sexual size dimorphism in arthropods result from sex differences in development time?	No	Blanckenhorn	MTM	2007	AMERICAN NATURALIST	Insect																																										A prominent interspecific pattern of sexual size dimorphism (SSD) is Rensch's rule, according to which male body size is more variable or evolutionarily divergent than female body size. Assuming equal growth rates of males and females, SSD would be entirely mediated, and Rensch's rule proximately caused, by sexual differences in development times, or sexual bimaturism (SBM), with the larger sex d…
Adaptive Plasticity in Wild Field Cricket's Acoustic Signaling	No	Bertram	RJS	2013	PLOS ONE	Insect																																										Phenotypic plasticity can be adaptive when phenotypes are closely matched to changes in the environment. In crickets, rhythmic fluctuations in the biotic and abiotic environment regularly result in diel rhythms in density of sexually active individuals. Given that density strongly influences the intensity of sexual selection, we asked whether crickets exhibit plasticity in signaling behavior that…
Is it the Song or the Singers? Acoustic and Social Experiences Shape Adult Reproductive Tactics and Condition	No	Balenger	RJS	2018	JOURNAL OF INSECT BEHAVIOR	Insect																																										When sexual signals are perceived during growth and development they can provide information regarding the social conditions likely to be encountered as an adult. Perception of cues related to the presence and density of future mates and potential competitors can result in altered adult phenotypes. Previous studies have shown that adult male Teleogryllus oceanicus field crickets from a Kauai, Haw…
Age-related female mating decisions are condition dependent in wolf spiders	No	Wilgers	MTM	2012	Behavioral Ecology and Sociobiology	Insect
PATTERNS OF FLUCTUATING ASYMMETRY IN EARWIG FORCEPS - NO EVIDENCE FOR RELIABLE SIGNALING	No	TOMKINS	MTM	1995	Proceedings of the Royal Society B	Insect
Testing the effect of early-life reproductive effort on age-related decline in a wild insect	No	Rodriguez-Munoz	MTM	2019	Evolution	Insect
The leks of Polistes dominula paper wasps: tiny abdominal spots play a critical role in male attacks toward potential rivals	No	de Souza	MTM	2017	Ethology Ecology & Evolution	Insect
No risk, no gain: effects of crop raiding and genetic diversity on body size in male elephants	No	Chiyo	MTM - RJS	2011	Behavioral Ecology	Mammal	African elephant	Loxodonta africana	No	Yes																																						Studied correlates of crop-raiding behavior in elephants, link with condition-dependence and sexual selection is not entirely clear
Wounding, mortality and mane morphology in African lions, Panthera leo	No	West	MTM - RJS	2006	Animal Behavior	Mammal	African lion	Panthera leo	No	Yes																																						Studied if lion's mane prevents injuries, does not appear to protect at least not strongly. Conclude that mane size is a sexually selected condition-dependent ornament but it seems did not test this
Dynamic spleen mass in wild and domestic American mink	No	Schulte-Hostedde	MTM - RJS	2012	Biological Journal of the Linnaean Society	Mammal	American mink	Neovison vison	No	No																																						spleen mass not sexually selected
Spleen mass, body condition, and parasite load in male American mink (Neovison vison)	No	Schulte-Hostedde	MTM - RJS	2011	Journal of Mammalogy	Mammal	American mink	Neovison vison	No	No																																						Studied spleen health and parasites, not sexual selection
Is there a relationship between dominance rank and condition in captive male bank voles, Clethrionomys glareolus?	No	Lopuch	MTM	2008	Acta Ethologica	Mammal	Bank vole	Clethrionomys glareolus	No	No	M	Breeding		body mass, neutrophils to lymphocytes ratio (N/L ratio), spleen mass, thymus mass and adrenal gland mass.	disease	Immune challenge with sheep red blood cells							Behavioral	Dominance	Yes	Yes - cited	Morphological	Preputial gland mass																				tested condition-dependence of dominance in relation to physiology and an immune challenge
Male personality, life-history strategies and reproductive success in a promiscuous mammal	No	Reale	MTM	2009	JOURNAL OF EVOLUTIONARY BIOLOGY	Mammal	bighorn sheep	Ovis canadensis																																								Recent theoretical work suggests that personality is a component of life history, but links between personality and either age-dependent reproductive success or life-history strategy are yet to be established. Using quantitative genetic analyses on a long-term pedigree we estimated indices of boldness and docility for 105 bighorn sheep rams (Ovis canadensis), born between 1983 and 1999, and compa…	personality as predictor of repro success
"Failure to launch": is there a reproductive cost to males living at home?	No	Manjerovic	RJS	2015	Journal of Mammalogy	Mammal	Cape ground squirrel	Xerus inauris	No	No																																						Observed how mating strategy correlated to condition. May not include if too 'correlational'; RJS indciated 'no' on this one. No clear focus on a sexual signal trait. no clear longitudinal analyses
On the road again: competitive effects and condition-dependent dispersal in male baboons	No	Clarke	RJS	2008	Animal Behavior	Mammal	Chacma baboon	Papio hamadryas ursinus	No	Yes				good condition, as indicated by the quality of theircanines, an absence of facial scarring and the conditionof their pelage. Low-quality migrants, on the otherhand, showed the signs of wear and tear associated withrepeated fighting. Canine quality, especially, allowed usto distinguish between the two groups clearly																																		studied how male dispersal depends on sex ratio and competitiveness of other males. Broke males into 'low=quality' and 'high-quality' but not clear how; no clear longitudinal study of a signal trait as associated with an environmental variable
Condition-dependent natal dispersal in a large herbivore: heavier animals show a greater propensity to disperse and travel further	No	Debeffe	MTM - RJS	2012	Journal of Animal Ecology	Mammal	European roe deer	Capreolus capreolus	No	No																																						Studied how condition affects natal dispersal, no direct evidence that this is a sexually selected trait
Freedom to choose: unconstrained mate-searching behaviour by female fallow deer (Dama dama)	No	Naulty	RJS	2013	Journal of Vertebrate Biology	Mammal	Fallow deer	Dama dama	No	No																																						studied mate-searching and mating frequency of female does. Suggest female mate-searching and switching may be condition-dependent, as it has no pattern with age and changes within an individual's lifetime; no focus on a signal trait or clear indiv level measures of condition depednence
Male panda (Ailuropoda melanoleuca) urine contains kinship information	No	Liu	MTM - RJS	2008	Chinese Science Bulletin	Mammal	Giant panda	Ailuropoda melanoleuca	No	Yes																																						studied age, sex, and season as affected kinship odors in urine, but didn't directly address condition-dependence outside of these factors; RJS = exclude as not known if this is a signal trait, showed condition dependence only through correlations with age, sex and season (not a meausure of physio or body condition)
Relationships between male giraffes' colour, age and sociability	No	Castles	MTM	2019	Animal Behavior	Mammal	Giraffe	Giraffa camelopardalis	No	No	M																																					Here we analysed the coat colour and sociability of 66 wild male giraffes over 12 years at Etosha National Park in Namibia to test two premises underlying this hypothesis.	observational
Determinants of multiple paternity in a fluctuating population of ground squirrels	No	Wells	MTM - RJS	2017	Behavioral Ecology and Sociobiology	Mammal	Ground squirrel	Callospermophilus lateralis	No	No																																						Analyzed variation in mating system and ecological conditions in 18 years of squirrels
Sexual dichromatism and condition-dependence in the skin of a bat	No	Rodriguez-Herrera	MTM	2019	Journal of Mammalogy	Mammal	Honduran white bats	Ectophylla alba	No	No																																						e found that skin yellow chroma, a measure that reflects carotenoid content, increases in the ears and nose-leaf during development probably due to an increase in dietary carotenoid accumulation. Once in the adulthood, the yellow color of the nose-leaf becomes brighter in males, representing the first evidence of sexual dichromatism in a bat. The nose-leaf brightness tends to covary positively wi…	observational; establishing groundwork that trait is dimorphic and potentially SS
Sexual selection and the rodent baculum: an intraspecific study in the house mouse (Mus musculus domesticus)	No	Ramm	RJS	2010	Genetics	Mammal	House mouse	Mus musculus	Yes	Yes	M	Breeding		body mass compared to body length (regression)	social	competitive environment: low and high groups							Morphological	baculum size		Yes - in study: BUT NOT FOUND TO BE UNDER SS																					14 days	We find that that baculum size: (a) exhibits no consistent pattern of allometric scaling (baculum size being in most cases unrelated to body size), (b) exhibits low to moderate levels of phenotypic variation, (c) does not exhibit phenotypic plasticity in response to differences in perceived levels of sexual competition	Tested condition-dependence of baculum: did not find any associations with baculum size and other variables to infer trait is under condition dependent SS
Facial masculinity does not appear to be a condition-dependent male ornament and does not reflect MHC heterozygosity in humans	No	Zaidi	MTM	2019	Proceedings of the Royal Society B	Mammal	Human	Homo sapiens	No	No																																						We show that facial masculinity is positivelycorrelated with adult height in both males and females. Additionally, we mea-sured immunocompetence via heterozygosity at the major histo-compatibility complex (MHC), a widely-used genetic marker ofimmunity. We show that, while height is positively correlated withMHC heterozygosity, facial masculinity is not.	observational, tested association between facial masculinity and MHC heterozygosity
EVOLUTION OF HUMAN SEX-SPECIFIC COGNITIVE VULNERABILITIES	No	Geary	MTM - RJS	2017	The Quarterly Review of Biology	Mammal	Human	Homo sapiens	No	No																																						Reviews sex differences in environmental susceptibility in cognitive traits
Why humans need type 5 phosphodiesterase inhibitor	No	Cellerino	RJS	2005	International Journal of Andrology	Mammal	Human	Homo sapiens	No	No																																						suggest erection is a condition-dependent trait since it is an honest indicator of disease status (as in ED) RJS: - far out speculative study wtih no data. We suggest that thefragility of male sexual physiology is a sexually selected handicap which hampers thereproduction of individuals with lower phenotypic quality.\
Signaling theory, strategic interaction, and symbolic capital	No	Bird	RJS	2005	Current Anthropology	Mammal	Human	Homo sapiens	No	No																																						analyzed signaling theory in an ethnographic view
ADAPTIVE ROLE OF MALADAPTIVE NEUROSIS	No	SLOMAN	MTM	1979	BIOLOGICAL PSYCHIATRY	Mammal	human	Homo sapiens																																								Proposes that repeated failure in social competition may lead to a "neurotic" maladaptive vicious cycle. It is suggested that by magnifying genetically transmitted differences in fitness, this mechanism emphasizes the superiority of the better endowed, both in mate choice and in fitness of offspring. Species displaying high plasticity and flexibility, the concomitants of high intellectual ability…
Sexual dimorphism and condition dependence in the anal pad of the small Indian mongoose (Herpestes auropunctatus)	No	Owen	RJS	2015	Canadian Journal of Zoology	Mammal	Indian mongoose	Herpestes auropunctatus	No	No																																						studied possible role of anal pad in sexual signalling and condition dependence. May include depending on how they tested condition-dependence; one time point measure (post capture animals were killed and then measured). no environmental info
Rapid evolution by sexual selection in a wild, invasive mammal	No	Owen	MTM	2020	Evolution	Mammal	Indian mongoose	Urva auropunctata	No	No	B																																					We compared sexually selected traits in the small Indian mongoose (Urva auropunctata) between their sparsely populated native range and four tropical islands to which they were introduced within the last 150 years and where, due to a lack of interspecific competition and predation, they have become invasive and densely populated. Because of a likely increase in encounter rate, we predicted that s…	observational (but did compare male and female realtionships to condition)
Genetic similarity and quality interact in mate choice decisions by female mice	No	Roberts	MTM - RJS	2003	Nature Genetics	Mammal	lab mice	Mus musculus	No	No																																						tested relative influence of 2 sexual traits on female choice: MHC dissimilarity and investment in scent-marking
Sexual selection, temperature, and the lion's mane	No	West	MTM	2002	SCIENCE	Mammal	lion	Panthera leo																																								The mane of the African lion ( Panthera leo) is a highly variable trait that reflects male condition and ambient temperature. We examined the consequences of this variation in a long-term study of lions in the Serengeti National Park, Tanzania. Mane darkness indicates nutrition and testosterone and influences both female choice and male-male competition. Mane length signals fighting success and o…	Unclear, but no mentioned of repeated measures or invididual identifiers so it seems analyses are done without a longitudinal design
Secondary sexual characters and female quality in primates	No	Setchell	MTM	2010	Hormones and Behavior	Mammal	Mandrill	Mandrillus sphinx	No	Yes	F	Multiple	breeding and nonbreeding																																				although longitudinal measures were taken, they were either averaged or not analyzed with env traits. Therefore no info given on how env affects within-ind change
Cohort variation in individual body mass dissipates with age in large herbivores	No	Hamel	MTM	2016	ECOLOGICAL MONOGRAPHS	Mammal	many	many																																								Environmental conditions experienced during early growth and development markedly shape phenotypic traits. Consequently, individuals of the same cohort may show similar life-history tactics throughout life. Conditions experienced later in life, however, could fine-tune these initial differences, either increasing (cumulative effect) or decreasing (compensatory effect) the magnitude of cohort vari…
Is baculum size dependent on the condition of males in the polecat Mustela putorius?	No	Krawczyk	RJS	2011	Journal of Vertebrate Biology	Mammal	Polecat	Mustela putorius	No	No																																						Correlation of body size, penis size, and 'condition'; using museum specimens - no longitudinal measures or environmetnal measures
[truncated: 179 more rows]
[truncated: 1 more columns]

## Sheet: Table S2
Column	Scores	Description	Notes
Title	(string)	Title of the paper
Include	Yes; No	Whether or not a paper met our criteria (see Figure 1)
FirstAuthor	(string)	Last name of the first author
[truncated: 22 more rows]
